# Supplementary material for: Disruption of macrophage migration inhibitory factor signaling induces major tumor-associated macrophage phenotypes in human M2 macrophages
Source: Mol Biomed. 2026 Jul 17;7:113. doi: 10.1186/s43556-026-00515-3 (PMC13379542; doi:10.1186/s43556-026-00515-3)
Supplement: Supplementary file 2 — Supplementary Material 2. [file 43556_2026_515_MOESM2_ESM.xlsx]

## Sheet: Fig. 1b
	CXCR4	CD74
	MFI	MFI
Exp 1		2515
Exp 2		1487
Exp 3	2134
Exp 4	2068
Exp 5	2053
Exp 6	2037
Exp 7	1363	1667
Exp 8	1535	1456
Exp 9	2049	1667
Exp 10	2189	3358
MFI, mean fluorescence intensity

## Sheet: Fig. 1c
	Monocytes w/o M-CSF		Monocytes + M-CSF
	MIF (pg/ml)		MIF (pg/ml)
	d1		d1	Unpaired t test
Exp 1	81.624		716.3	Comparison		p value
Exp 2	99.916		544.4	d1 w/o M-CSF	d1 plus M-CSF	p<0,0001
Exp 3	90.812		480.8
Exp 4	129.764		1060.8
Exp 5	275.664		761.132
Exp 6	144.46		557.652
Exp 7	159.036		451.1
Exp 8	179.272		305.5

## Sheet: Fig. 1d
	MIF
	pg/ml
	d7
Exp 1	290.9
Exp 2	439.3
Exp 3	303.5
Exp 4	457.4
Exp 5	205.9
Exp 6	133.7
Exp 7	509.7
Exp 8	588.5
Exp 9	243.3
Exp 10	230.3
Exp 11	385.9
Exp 12	396.2
Exp 13	386.4
Exp 14	474.9
Exp 15	298.3
Exp 16	235.3
Exp 17	440.3
Exp 18	504.3
Exp 19	274.2
Exp 20	273
Exp 21	294.5
Exp 22	270.2
Exp 23	214.1
Exp 24	254.6

## Sheet: Fig. 1f
p53	control	anti-MIF	nutlin-3a	mavorixafor	milatuzumab	mavo+mila		CXCR4	control	anti-MIF	nutlin-3a	mavorixafor	milatuzumab	mavo+mila		CD74	control	anti-MIF	nutlin-3a	mavorixafor	milatuzumab	mavo+mila
	MFI	MFI	MFI	MFI	MFI	MFI			MFI	MFI	MFI	MFI	MFI	MFI			MFI	MFI	MFI	MFI	MFI	MFI
Exp 1	559	918	969					Exp 1	2134		363					Exp 1	2515	610
Exp 2	690	1226	1313					Exp 2	2068	93						Exp 2	1667	294	319
Exp 3	240	1018	982					Exp 3	2053	67						Exp 3	1456		352
Exp 4	582		1041					Exp 4	2037	249	395					Exp 4	3358	403	145	2727	402	0
Exp 5	510	850	925	424	735	877		Exp 5	1535		666					Exp 5	2610			2974	808	902
Exp 6	411	1567	1476			1464		Exp 6	2049		73					Exp 6	1592		409	1332	220	362
Exp 7	775	1280						Exp 7	2189	35	85	333	135	12
Exp 8	641	2088	2149	730	1319	2014		Exp 8	2596			434	916	238
Exp 9	516			459	666	1000		Exp 9	1738		628	102	226	63
One-way ANOVA
Comparison		p53	CXCR4	CD74
		p value	p value	p value
control	anti-MIF	0.0057	<0.0001	0.0046
control	nutlin-3a	0.0068	<0.0001	0.001
control	mavorixafor	>0,9999	<0.0001	0.999
control	milatuzumab	0.6805	<0.0001	0.0057
control	mavo+mila	0.014	<0.0001	0.0043
MFI, mean fluorescence intensity

## Sheet: Fig. 2a
				Entire analysis
gene	anti-MIF	nutlin-3a		NanoString (HRP)		control	control	anti-MIF	anti-MIF	anti-MIF plus PFT-µ	anti-MIF plus PFT-µ	nutlin-3a	nutlin-3a
IDO1	9.92432	10.5189		ACE	NM_000789.2	38.38	54.78	24.18	34.4	20.58	31.86	18.79	24.27
IL1B	9.92101	9.4652		ACKR2	NM_001296.5	8.23	4.92	3.02	4.17	8.82	6.07	4.7	13.65
CCL20	9.83559	9.38688		ACKR3	NM_020311.1	3.84	7.72	46.35	40.65	10.29	7.59	25.83	16.69
SOCS3	7.94328	9.35012		ACKR4	NM_016557.2	21.39	25.98	13.1	17.72	24.99	31.86	16.44	18.21
IL2RA	8.42114	8.65789		ACOX1	NM_001185039.1	415.65	353.24	296.22	271.03	266.03	221.5	173.77	180.53
PTGS2	8.43095	8.37959		ACSL1	NM_001995.4	1578.17	1523.22	19045.5	19710.9	9289.17	7479.33	13149.9	12505.4
LAMP3	8.01942	8.44535		ACSL3	NM_203372.1	87.74	75.84	104.78	93.82	308.66	186.6	64.58	63.72
CXCL11	7.71658	8.50942		ACSL4	NM_004458.2	256.08	219.11	2239.75	1983.7	539.42	333.76	1238.67	1093.83
CD274	7.85331	8.36383		ACVR1	NM_001105.2	1050.65	1075.87	258.94	252.26	902.46	855.65	196.07	163.85
IL7R	7.82209	7.19741		ADAR	NM_001025107.1	363.56	337.79	1411.56	1492.73	1358.1	1435.18	1481.71	1649.08
CCL19	6.90617	7.37025		ADGRE5	NM_078481.3	534.1	872.22	247.85	284.58	177.85	311.01	325.23	348.93
IL27	6.06048	7.71431		ADGRG3	NM_170776.5	2.74	7.02	6.05	16.68	7.35	10.62	7.04	10.62
RSAD2	6.59201	7.0935		ADORA2A	NM_000675.5	1.65	5.62	464.47	618.15	182.26	411.14	744.38	652.35
CCL5	6.42274	7.22728		AGT	NM_000029.3	13.71	7.72	24.18	30.23	51.44	77.37	25.83	22.76
ISG15	6.07746	7.45426		AHR	NM_001621.4	638.84	526.7	1023.66	808.91	499.73	408.1	570.61	493.06
IL1RN	6.3427	6.27761		AIF1	NM_032955.1	2133.66	2361.72	1261.44	1505.23	1813.74	2130.02	1575.64	1825.07
CD38	5.75435	6.46172		AIM2	NM_004833.1	9.87	13.34	596.46	551.43	687.87	652.36	672.76	834.4
STAT4	5.95233	6.23419		AKT1	NM_001014432.1	429.36	648.19	380.85	418	255.75	317.08	488.43	553.74
CXCL10	5.93216	6.1809		AKT2	NM_001626.4	237.44	224.02	229.72	264.77	183.73	180.54	227.78	230.6
GBP4	5.79546	6.31596		AKT3	NM_005465.4	231.95	229.64	393.95	454.49	188.14	242.74	348.71	338.31
CCL4/L1/L2	5.80658	6.1635		ALAS1	NM_000688.4	47.71	34.41	105.79	95.9	149.92	150.19	84.54	97.09
IL6	5.96555	5.94579		ALOX12	NM_000697.2	10.97	11.94	19.14	19.81	17.64	28.83	19.96	21.24
IL1A	6.35614	5.52325		ALOX15	NM_001140.3	3.84	5.62	9.07	15.64	30.87	30.34	19.96	19.72
IFI27	5.47054	6.32247		ALOX5	NM_000698.2	369.04	344.81	71.54	77.14	42.62	51.58	49.31	56.13
CXCL8	5.59962	6.01659		ALOX5AP	NM_001629.2	769.89	697.35	527.95	569.15	873.06	696.35	396.85	391.41
CXCL1	5.90761	5.69265		ALPK1	NM_025144.2	218.25	185.4	76.57	94.86	52.91	54.62	97.45	127.44
CCL3/L1/L3	5.17153	6.16672		ALPL	NM_000478.4	6.58	6.32	22.17	18.76	22.05	21.24	22.31	25.79
IFIT3	4.95513	5.64904		ANPEP	NM_001150.2	1122.49	1490.91	4652.8	4566.78	3802.39	4422.36	4115.22	4123.47
OASL	4.59096	5.6017		AP1G1	NM_001030007.1	552.74	641.17	577.32	601.47	892.17	957.29	716.2	820.75
CCL18	4.18903	5.21878		AP1M1	NM_001130524.1	449.65	483.16	359.69	337.74	273.38	292.8	334.62	358.04
IFIT2	3.83996	5.08406		AP1S2	NM_003916.4	2371.64	2344.87	1575.79	1619.9	2131.22	2287.8	1608.52	1577.78
CCL15	4.72356	4.04264		APBB1IP	NM_019043.3	887.79	1146.1	182.36	180.34	133.75	165.36	92.75	109.23
CSF2	3.29278	3.95791		APEX1	NM_001641.2	269.24	246.5	277.07	249.14	73.49	63.72	169.07	223.01
TNF	3.24336	3.64386		APOBEC3G	NM_021822.2	137.09	111.66	530.97	617.1	411.55	433.89	901.71	881.43
				APOL6	NM_030641.3	648.16	651	3993.87	4819.04	8032.48	9186.08	4843.16	5930.33
				APP	NM_000484.3	1630.81	1738.11	2122.88	2157.78	2200.3	2004.1	1913.78	1878.17
				ARRB2	NM_001257328.1	1107.68	1349.06	447.35	517.03	333.65	423.27	366.32	362.59
				ATF2	NM_001256091.1	808.28	853.96	837.26	911.06	1272.85	1412.43	1106	1281.95
				ATF4	NM_001675.2	4232.22	4359.67	3807.48	3429.52	5649.93	4288.86	3274.56	3050.88
				ATF6	NM_007348.2	844.47	844.83	924.92	1018.43	621.73	649.32	737.33	813.16
				ATG10	NM_001131028.1	32.9	28.09	25.19	26.06	23.52	21.24	17.61	16.69
				ATG12	NM_004707.3	474.33	495.8	411.07	427.39	511.49	571.95	429.72	411.13
				ATG13	NM_001142673.1	344.92	257.03	277.07	242.88	267.5	241.22	224.25	221.5
				ATG3	NM_022488.3	766.6	620.8	662.96	689.03	507.08	444.51	503.69	502.16
				ATG4A	NM_052936.5	112.96	116.58	126.95	134.47	116.11	131.99	167.9	133.5
				ATG7	NM_001136031.2	1665.91	1417.18	665.98	647.33	379.21	403.55	582.35	505.19
				ATM	NM_000051.3	687.64	620.1	183.37	173.04	160.21	185.09	216.03	241.22
				ATP6AP2	NM_005765.2	1278.22	873.62	766.74	732.81	803.98	541.61	506.04	430.86
				ATP6V0D1	NM_004691.4	2944.13	3106.83	904.77	972.57	2041.56	2058.71	1041.43	1049.83
				ATP6V1B2	NM_001693.3	4043.03	4482.57	2200.46	2293.29	8230.91	8077.07	2303.58	2419.77
				BATF	NM_006399.3	78.96	87.08	689.15	889.17	260.16	219.98	1013.25	1157.55
				BCL2	NM_000657.2	74.03	128.51	96.72	111.54	124.93	194.19	153.81	168.4
				BCL2L1	NM_001191.3	582.35	788.65	243.82	280.41	673.17	801.03	677.45	670.56
				BCL3	NM_005178.2	104.74	197.34	1262.44	1911.77	293.96	426.31	2900.02	3474.15
				BCL6	NM_001134738.1	386.04	405.21	791.92	863.11	186.67	165.36	969.81	970.94
				BCR	NM_004327.3	112.41	98.32	216.62	231.41	51.44	63.72	207.82	213.91
				BDKRB1	NM_000710.3	8.77	9.13	10.08	12.51	17.64	16.69	9.39	9.1
				BDKRB2	NM_000623.3	6.58	7.02	12.09	14.59	2.94	12.14	14.09	18.21
				BECN1	NM_003766.4	125.03	122.19	129.97	125.09	91.13	77.37	150.28	157.78
				BLK	NM_001715.2	8.23	6.32	18.14	16.68	22.05	18.21	22.31	22.76
				BNIP3	NM_004052.2	325.72	299.17	3183.81	2740.49	1070.02	879.92	2107.51	1796.24
				BPI	NM_001725.2	7.13	5.62	7.05	14.59	17.64	16.69	12.92	10.62
				BST2	NM_004335.3	931.11	825.87	2519.85	2585.17	2093	2126.98	3114.88	2849.11
				C1QBP	NM_001212.3	426.07	395.38	635.76	651.5	401.26	282.18	415.63	435.41
				C2	NM_000063.5	485.84	537.94	500.75	613.98	371.86	512.78	693.89	773.72
				C3	NM_000064.2	140.93	64.61	141.06	130.3	345.4	318.59	100.97	119.85
				C3AR1	NM_004054.2	1118.65	979.66	890.66	943.38	261.63	267.01	618.75	628.08
				C5	NM_001735.2	49.35	26.69	20.15	21.89	58.79	48.55	29.35	31.86
				C5AR1	NM_001736.3	3547.87	3931.99	458.43	527.46	3564.28	3891.38	390.97	389.89
				CALM1	NM_006888.4	4656.64	5799.32	11028.5	12221.2	13601.6	16220.9	13893.1	14662.8
				CAP1	NM_001105530.1	2502.7	2986.74	1583.85	1633.45	2018.04	2321.17	1596.77	1491.31
				CARD11	NM_032415.2	61.96	44.24	16.12	20.85	29.4	39.44	25.83	21.24
				CARD16	NM_001017534.1	118.44	99.72	121.91	140.72	92.6	89.51	113.89	116.82
				CARD17	NM_001007232.1	1492.08	1019.69	1868.98	1747.07	1480.09	1128.73	1296.2	1313.81
				CASP1	NM_033294.3	516.55	444.54	853.38	920.44	662.88	567.4	780.78	802.54
				CASP10	NM_001206524.1	118.99	110.26	91.69	126.13	91.13	109.23	136.2	210.88
				CASP3	NM_004346.3	546.16	534.43	868.5	984.03	927.45	725.18	879.4	828.34
				CASP4	NM_001225.3	772.09	636.96	1979.81	2144.23	1272.85	1051.35	2004.19	2158.83
				CASP5	NM_004347.1	8.77	10.53	246.85	284.58	32.34	33.38	219.56	282.18
				CASP8	NM_001080124.1	366.85	428.38	259.94	397.16	320.42	330.73	577.66	631.11
				CBFB	NM_001755.2	1259.57	1597.66	672.03	677.56	1244.92	1274.37	582.35	667.52
				CBL	NM_005188.3	740.28	563.92	194.45	173.04	301.31	251.84	112.71	98.61
				CBLB	NM_170662.3	661.87	637.66	482.61	387.78	308.66	242.74	319.35	309.49
				CCL1	NM_002981.2	4.94	2.81	9.07	15.64	16.17	18.21	15.26	19.72
				CCL11	NM_002986.2	2.74	7.02	12.09	9.38	11.76	15.17	10.57	9.1
				CCL13	NM_005408.2	6.58	5.62	12.09	18.76	20.58	27.31	10.57	7.59
				CCL14	NM_032963.4	9.32	19.66	51.38	64.63	338.06	508.23	103.32	130.47
				CCL15	NM_032965.6	4.94	6.32	158.18	137.6	652.59	587.12	96.28	87.99
				CCL16	NM_004590.3	7.13	7.02	8.06	9.38	23.52	13.65	10.57	24.27
				CCL17	NM_002987.2	3.84	6.32	7.05	7.3	14.7	9.1	10.57	15.17
				CCL18	NM_002988.3	602.1	800.58	11911.1	13461.6	86139.4	120247	23847.1	28029.9
				CCL19	NM_006274.2	3.29	7.72	594.45	615.02	42.62	28.83	786.65	884.47
				CCL2	NM_002982.3	4627.58	6970.7	3718.82	4261.36	13559	13141.2	4242.02	3864.05
				CCL20	NM_001130046.1	12.06	17.56	14063.2	12573.5	2081.24	2037.47	10262.8	9249.74
				CCL21	NM_002989.2	4.39	7.02	10.08	9.38	13.23	13.65	22.31	18.21
				CCL22	NM_002990.4	7.68	7.72	11.08	10.42	17.64	16.69	4.7	25.79
				CCL23	NM_005064.3	7.13	6.32	145.09	131.34	30.87	45.51	139.72	80.41
				CCL24	NM_002991.2	9.32	10.53	58.44	86.52	124.93	127.44	35.22	59.17
				CCL25	NM_005624.2	4.39	4.92	12.09	14.59	13.23	9.1	2.35	12.14
				CCL26	NM_006072.4	4.94	6.32	13.1	12.51	19.11	13.65	21.13	21.24
				CCL27	NM_006664.2	9.87	11.24	7.05	14.59	16.17	27.31	16.44	15.17
				CCL28	NM_148672.2	50.45	66.72	134	124.05	27.93	21.24	125.63	100.13
				CCL3/L1/L3	NM_002983.3	883.4	1429.11	37963	43191.1	187333	241774	73385.9	88777.5
				CCL4/L1/L2	NM_002984.2	808.28	1271.1	54571.2	58976.2	143935	184741	72733.1	72576.4
				CCL5	NM_002985.2	113.51	155.9	11263.2	11563.4	4090.47	4784.95	18836.1	21093.7
				CCL7	NM_006273.2	118.99	167.14	100.75	116.75	535.01	493.06	89.23	103.16
				CCL8	NM_005623.2	91.58	169.25	2726.39	3600.47	1103.82	1011.91	2880.06	3017.51
				CCNC	NM_005190.3	513.81	504.23	599.48	672.35	530.6	468.79	452.03	449.06
				CCR1	NM_001295.2	1166.35	1314.64	552.13	679.65	1315.48	1413.94	734.99	808.61
				CCR10	NM_016602.2	7.68	7.72	16.12	14.59	7.35	16.69	12.92	16.69
				CCR2	NM_001123041.2	4.94	4.92	15.11	23.98	26.46	30.34	11.74	13.65
				CCR3	NM_001837.2	7.68	8.43	13.1	10.42	23.52	25.79	32.87	22.76
				CCR4	NM_005508.4	4.94	9.83	22.17	19.81	20.58	12.14	11.74	18.21
				CCR5	NM_000579.3	857.63	689.63	1488.13	1493.77	1413.95	1137.83	1042.6	973.98
				CCR6	NM_031409.3	5.48	4.92	8.06	10.42	17.64	18.21	11.74	22.76
				CCR7	NM_001838.3	2.19	7.02	55.41	41.7	22.05	12.14	136.2	122.88
				CCR8	NM_005201.2	4.39	8.43	11.08	9.38	17.64	28.83	9.39	13.65
				CCR9	NM_031200.1	4.39	8.43	12.09	11.47	14.7	12.14	8.22	4.55
				CCRL2	NM_001130910.1	227.57	236.66	358.68	386.73	1396.31	1162.1	387.45	438.44
				CD14	NM_000591.2	3088.89	4095.62	1137.51	1332.2	1352.22	1875.14	1330.25	1693.08
				CD163	NM_004244.5	2468.7	2506.39	3613.03	3989.29	1136.16	1344.16	3687.84	3874.67
				CD19	NM_001178098.1	7.13	5.62	27.2	40.65	17.64	22.76	22.31	30.34
				CD1E	NM_001042583.2	6.03	5.62	4.03	6.25	10.29	13.65	7.04	6.07
				CD2	NM_001767.3	7.68	9.13	6.05	14.59	14.7	15.17	22.31	15.17
				CD209	NM_001144899.1	208.92	280.2	118.89	136.56	136.69	194.19	162.03	177.5
				CD22	NM_001771.2	341.63	376.42	63.47	80.27	119.05	101.65	63.4	86.47
				CD244	NM_001166663.1	17.55	26.69	19.14	14.59	22.05	25.79	24.66	28.82
				CD247	NM_198053.2	12.61	12.64	23.17	30.23	39.68	65.24	18.79	33.38
				CD27	NM_001242.4	10.42	13.34	32.24	25.02	52.91	62.2	23.48	19.72
				CD274	NM_014143.3	59.22	73.74	13854.6	16855.7	10807.5	11765.2	20725.2	22867.2
				CD276	NM_001024736.1	626.22	1218.43	654.9	801.61	905.4	1447.32	720.9	826.82
				CD28	NM_001243077.1	151.35	202.96	36.27	34.4	149.92	106.2	42.27	40.96
				CD36	NM_001001548.2	5006.49	5315.46	660.94	719.26	853.96	899.64	676.28	635.66
				CD38	NM_001775.2	20.84	25.98	1146.58	1375.98	145.51	163.85	1864.47	2255.92
				CD3D	NM_000732.4	19.74	21.07	20.15	31.27	22.05	30.34	35.22	47.03
				CD3E	NM_000733.3	10.42	9.13	57.43	64.63	232.23	274.6	65.75	75.85
				CD3G	NM_000073.2	6.58	9.83	16.12	15.64	17.64	13.65	21.13	24.27
				CD4	NM_000616.4	2544.92	2386.3	1751.1	1887.8	2148.85	2274.14	1629.65	1545.92
				CD40	NM_001250.4	155.18	111.66	3639.22	4155.03	3001.34	3367.98	4779.76	5247.64
				CD40LG	NM_000074.2	4.39	11.24	35.26	42.74	20.58	39.44	34.05	21.24
				CD44	NM_001001392.1	6939.45	10317.7	31818	33979.3	15757.8	19734.5	44235.3	47190.8
				CD45R0	NM_080921.3	1993.82	1722.66	1148.59	1152.9	251.34	276.11	874.7	881.43
				CD45RA	NM_002838.4	156.83	281.61	167.25	183.46	127.87	116.82	186.68	212.39
				CD45RB	ENST00000367367.1	606.48	659.43	385.89	467	127.87	166.88	430.89	482.44
				CD59	NM_001127227.1	7345.23	7238.27	9449.68	9154.41	6953.65	6446.18	8967.77	8354.66
				CD6	NM_001254751.1	4.94	3.51	12.09	10.42	17.64	22.76	18.79	16.69
				CD68	NM_001251.2	7868.37	7554.99	4876.48	5062.97	7012.44	6924.07	4025.98	3842.81
				CD69	NM_001781.1	10.42	16.85	37.28	61.5	69.08	87.99	63.4	125.92
				CD70	NM_001252.2	5.48	8.43	20.15	26.06	29.4	45.51	31.7	28.82
				CD79A	NM_001783.3	7.68	4.92	5.04	15.64	5.88	16.69	17.61	7.59
				CD79B	NM_001039933.1	6.03	5.62	9.07	16.68	13.23	27.31	9.39	16.69
				CD80	NM_005191.3	71.29	101.13	1109.3	1149.77	411.55	453.61	1963.09	2016.22
				CD81	NM_004356.3	8381.08	7595.72	5568.65	6128.31	4153.67	5009.48	6004.34	6488.63
				CD84	NM_001184879.1	4647.32	4219.22	1350.1	1595.92	3409.95	3695.67	1777.59	2108.77
				CD86	NM_175862.4	1080.81	874.32	640.79	675.48	637.9	620.5	513.08	485.47
				CD8A	NM_001768.6	7.68	7.02	13.1	22.93	10.29	19.72	22.31	34.89
				CD8B	NM_172099.2	6.03	7.02	5.04	26.06	30.87	22.76	5.87	19.72
				CDH1	NM_004360.2	14.81	14.75	15.11	20.85	24.99	37.93	17.61	19.72
				CDK4	NM_000075.3	561.52	679.09	296.22	338.78	202.83	182.05	231.3	219.98
				CEACAM3	NM_001815.3	6.58	9.13	22.17	23.98	67.61	63.72	24.66	24.27
				CEBPB	NM_005194.2	1195.42	1288.66	3048.8	3317.98	3092.47	3135.86	2399.86	2099.66
				CFLAR	NM_001127183.1	414.01	359.56	1474.03	1325.94	2438.41	1902.45	1358.43	1398.76
				CGAS	NM_138441.2	118.99	120.09	329.46	450.32	914.22	1084.73	686.85	885.98
				CHUK	NM_001320928.1	195.21	198.04	249.87	219.95	279.26	221.5	164.37	148.68
				CPA3	NM_001870.2	4.94	9.83	8.06	11.47	13.23	9.1	14.09	12.14
				CR1	NM_000573.3	304.34	217	393.95	414.88	235.17	206.33	371.02	355
				CREBBP	NM_004380.2	479.81	587.8	393.95	480.55	476.22	596.22	727.94	725.17
				CRK	NM_016823.4	282.4	348.32	226.7	238.71	320.42	373.21	285.31	288.25
				CRP	NM_000567.2	3.29	7.02	10.08	15.64	22.05	19.72	10.57	7.59
				CSF1	NM_000757.4	157.93	261.95	253.9	299.17	615.85	749.45	191.38	216.94
				CSF1R	NM_005211.3	2077.72	2397.54	1000.48	976.73	323.36	365.62	562.39	614.42
				CSF2	NM_000758.3	1.65	3.51	22.17	25.02	511.49	781.31	34.05	40.96
				CSF2RA	NM_006140.3	954.14	783.73	455.41	419.05	2018.04	1620.27	290	326.18
				CSF2RB	NM_000395.2	340.53	363.77	2404.99	2764.46	243.99	229.08	2807.27	2885.52
				CSF3	NM_000759.3	6.58	4.92	44.33	48.99	19.11	22.76	147.94	198.74
				CSF3R	NM_000760.3	253.89	280.2	248.86	317.93	185.2	229.08	425.02	406.58
				CTLA4	NM_005214.3	4.94	5.62	12.09	9.38	11.76	12.14	12.92	15.17
				CTSA	NM_001127695.1	5699.62	5100.57	4142.99	4218.62	4460.86	4511.87	3597.44	3299.69
				CTSG	NM_001911.2	4.39	4.21	10.08	14.59	11.76	18.21	11.74	12.14
				CTSL	NM_001912.4	7663.28	8413.16	12596.2	12868.5	17271.7	15312.1	10349.7	9774.66
				CTSS	NM_004079.3	21583.9	16522.2	20042.9	21694.6	17575.9	18801.5	22886.7	23624.2
				CTSW	NM_001335.3	12.06	7.72	16.12	11.47	11.76	19.72	15.26	9.1
				CTSZ	NM_001336.3	13015.2	12185.7	10368.6	11270.5	9158.35	10125.2	12181.3	11442
				CUL1	NM_003592.2	405.24	335.68	1893.16	1816.91	646.71	491.54	1341.99	1386.63
				CX3CL1	NM_002996.4	5.48	4.21	16.12	10.42	23.52	21.24	7.04	19.72
				CX3CR1	NM_001337.3	7.68	12.64	26.2	41.7	169.03	145.64	58.7	63.72
				CXCL1	NM_001511.3	70.74	84.27	4997.38	4298.88	1854.89	2794.51	4453.36	3580.35
				CXCL10	NM_001565.3	325.72	554.09	19893.8	33819.8	20064.3	21242.5	26997.2	35189.1
				CXCL11	NM_005409.4	9.32	5.62	1179.83	1963.89	917.16	1081.7	2374.03	2929.52
				CXCL12	NM_199168.3	1	5.62	1.01	10.42	11.76	33.38	3.52	15.17
				CXCL13	NM_006419.2	7.68	2.81	183.37	161.57	30.87	25.79	181.99	151.71
				CXCL14	NM_004887.4	14.26	24.58	33.25	38.57	38.21	45.51	51.66	39.44
				CXCL16	NM_001100812.1	542.32	469.82	528.96	545.18	401.26	514.3	371.02	315.56
				CXCL17	NM_198477.3	4.39	7.02	17.13	12.51	16.17	16.69	9.39	15.17
				CXCL2	NM_002089.4	669.54	898.2	6162.09	5959.44	13553.1	19133.7	8034.36	8151.36
				CXCL3	NM_002090.2	479.26	566.03	12255.7	9264.91	11754	13775.3	7718.52	5881.79
				CXCL5	NM_002994.3	25.22	31.6	707.29	439.9	138.16	166.88	461.42	280.66
				CXCL6	NM_002993.3	8.77	11.94	56.42	38.57	26.46	28.83	29.35	25.79
				CXCL8	NM_000584.3	1318.25	1489.51	77951.1	59229.5	361127	392231	95676.1	86010.3
				CXCL9	NM_002416.1	44.42	64.61	345.58	601.47	77.9	110.75	1142.4	1694.6
				CXCR1	NM_000634.2	4.94	5.62	24.18	15.64	63.2	71.3	31.7	21.24
				CXCR2	NM_001557.3	9.87	14.75	10.08	18.76	16.17	27.31	19.96	24.27
				CXCR3	NM_001504.1	9.32	14.05	21.16	21.89	23.52	28.83	15.26	39.44
				CXCR4	NM_001008540.1	986.49	810.42	571.27	585.83	227.82	207.84	645.75	565.88
				CXCR5	NM_001716.4	9.32	5.62	20.15	22.93	17.64	19.72	31.7	59.17
				CXCR6	NM_006564.1	12.06	12.64	52.39	44.82	36.75	33.38	38.75	62.2
				CYP2E1	NM_000773.3	5.48	9.83	18.14	13.55	49.97	34.89	16.44	16.69
				CYSTM1	NM_032412.4	652	911.54	627.7	668.18	602.62	640.22	817.17	767.65
				DDAH2	NM_013974.1	545.61	866.6	87.66	105.28	233.7	251.84	104.49	145.64
				DDIT3	NM_001195054.1	233.6	321.64	103.78	103.2	221.94	311.01	243.04	277.63
				DDOST	NM_005216.4	942.08	935.42	822.15	806.82	867.18	808.62	804.26	666.01
				DDX5	NM_004396.3	7033.77	7901.21	6234.64	6507.74	5547.04	5634.53	8438.25	8871.99
				DDX58	NM_014314.3	72.38	64.61	1353.12	1772.09	4241.86	4599.87	1735.32	1732.53
				DEFA4	NM_001925.1	3.84	10.53	8.06	5.21	13.23	7.59	9.39	12.14
				DEFB103A/B	NM_001081551.4	3.84	4.21	1.01	1.04	11.76	3.03	1.17	1.52
				DERL1	NM_024295.6	525.87	444.54	658.93	560.81	671.7	446.03	446.16	365.62
				DHX58	NM_024119.2	66.35	71.63	936	1181.05	727.55	860.2	1839.81	2111.8
				DIABLO	NM_138930.3	150.8	136.94	142.06	166.79	188.14	135.02	133.85	122.88
				DNAJA2	NM_005880.3	429.91	503.53	451.38	436.77	429.18	465.75	374.54	345.9
				DNAJC10	NM_018981.2	332.85	265.46	246.85	178.25	224.88	182.05	164.37	160.81
				DTX3L	NM_138287.3	547.26	469.82	1837.75	2010.8	2291.43	2160.36	1742.36	1632.4
				DYSF	NM_003494.3	55.93	57.59	47.35	39.61	27.93	34.89	38.75	40.96
				EBI3	NM_005755.2	8.77	10.53	362.71	324.19	73.49	83.44	393.32	347.42
				EGLN1	NM_022051.2	123.93	139.75	376.82	432.6	127.87	124.4	503.69	574.98
				EIF2AK2	NM_002759.1	138.73	97.62	939.02	942.34	1221.41	1027.08	807.78	831.37
				EIF2AK3	NM_004836.5	147.51	169.25	135.01	173.04	539.42	559.81	176.11	213.91
				EIF3F	NM_003754.2	1079.17	980.36	783.86	802.65	724.61	696.35	629.32	488.51
				ELANE	NM_001972.2	2.74	4.21	22.17	25.02	14.7	19.72	17.61	22.76
				ENTPD1	NM_001098175.1	953.04	846.23	285.13	272.07	385.09	379.28	212.51	227.56
				EOMES	NM_005442.2	3.84	8.43	1.01	3.13	5.88	12.14	1.17	1.52
				EPHX2	NM_001979.5	6.03	11.94	23.17	22.93	8.82	19.72	24.66	21.24
				ERN1	NM_001433.2	309.82	284.42	270.02	300.21	812.8	913.3	278.26	335.28
				ETS1	NM_005238.3	25.22	24.58	289.16	200.14	60.26	28.83	170.24	109.23
				EVL	NM_016337.2	89.93	89.89	22.17	33.36	23.52	25.79	41.09	47.03
				F5	NM_000130.2	9.32	10.53	123.93	117.79	22.05	12.14	98.62	107.71
				FAM30A	NR_026800.2	3.29	8.43	12.09	15.64	24.99	21.24	21.13	19.72
				FAS	NM_000043.4	106.93	71.63	205.54	240.8	198.42	224.53	1015.6	895.09
				FASLG	NM_000639.1	13.16	8.43	17.13	21.89	22.05	18.21	35.22	22.76
				FBXO6	NM_018438.5	20.29	15.45	176.32	192.85	76.43	83.44	170.24	221.5
				FCAR	NM_133278.2	51.55	117.28	192.44	188.68	313.07	345.9	191.38	185.09
				FCGR1A/B	NM_000566.3	601.55	605.35	330.47	357.55	158.74	175.98	243.04	259.42
				FCGR2A	NM_021642.3	2651.85	2689.68	7373.15	7664.81	5530.88	5454	10154.8	10420.9
				FCGR3A/B	NM_000569.6	3993.68	3023.96	1131.46	1089.31	977.42	1140.86	874.7	876.88
				FCGRT	XM_011526628.1	4483.36	5462.94	2772.74	3348.21	3045.44	4261.55	4335.95	5051.93
				FCRL2	NM_001159488.1	2.74	5.62	13.1	11.47	22.05	18.21	8.22	10.62
				FCRL4	NM_031282.2	21.39	27.39	23.17	26.06	36.75	39.44	22.31	28.82
				FGR	NM_001042747.1	942.62	1198.07	998.47	1058.04	1350.75	1577.79	1039.08	1057.42
				FOS	NM_005252.3	69.64	140.45	33.25	55.25	129.34	130.47	83.36	94.06
				FOXO1	NM_002015.3	108.57	143.26	35.26	19.81	54.38	56.13	39.92	40.96
				FOXP3	NM_014009.3	6.58	13.34	15.11	22.93	22.05	33.38	24.66	33.38
				FPR1	NM_002029.3	73.48	33.01	222.67	227.24	54.38	78.89	127.98	150.19
				FPR2	NM_001005738.1	13.16	15.45	242.82	251.22	7.35	6.07	1.17	54.62
				FURIN	NM_002569.3	222.08	262.65	343.57	387.78	202.83	224.53	423.85	467.27
				FYN	NM_002037.3	64.71	87.78	55.41	63.59	145.51	212.39	93.93	101.65
				GAB2	NM_080491.2	56.48	72.33	48.36	52.12	47.03	81.92	89.23	122.88
				GADD45B	NM_015675.2	484.2	610.97	2456.37	2836.39	4512.3	4845.64	3585.7	3815.5
				GATA3	NM_001002295.1	5.48	4.21	4.03	10.42	17.64	13.65	4.7	15.17
				GBA	NM_001005742.2	1046.81	1049.89	481.6	524.33	535.01	546.16	555.35	493.06
				GBP1	NM_002053.2	71.29	83.57	3240.24	3929.87	2761.76	2900.71	4578.99	4933.6
				GBP2	NM_004120.3	835.7	1102.56	7254.26	8687.41	3220.34	3933.86	8100.11	8861.37
				GBP4	NM_052941.4	62.51	49.86	2720.35	3534.8	1921.03	2516.88	4136.35	4783.41
				GBP5	NM_052942.3	29.61	64.61	748.6	959.01	589.39	967.91	1155.31	1591.44
				GCA	NM_012198.3	285.69	201.55	540.04	575.41	229.29	200.26	547.13	561.33
				GK	NM_000167.3	465.01	542.15	1544.55	1551.1	662.88	688.77	2072.28	2013.19
				GLA	NM_000169.2	2825.13	2813.28	3060.9	2994.83	9949.11	10378.5	2934.07	3079.71
				GLB1	NM_000404.2	958.53	669.96	433.24	411.75	486.51	447.55	281.78	288.25
				GNLY	NM_006433.2	17.55	13.34	41.31	39.61	39.68	39.44	66.92	92.54
				GNS	NM_002076.3	2979.22	2600.5	3079.03	3105.33	3240.92	3316.39	3017.43	2949.24
				GPX7	NM_015696.5	23.03	33.71	23.17	33.36	52.91	42.48	52.83	92.54
				GSK3B	NM_002093.2	364.66	355.35	247.85	269.98	238.11	257.91	255.95	257.91
				GSTM4	NM_000850.4	97.61	126.41	41.31	46.91	77.9	80.41	51.66	42.48
				GUCY1A1	NM_001130682.1	42.77	63.2	56.42	59.42	157.27	191.16	75.14	91.03
				GUCY1B1	NM_000857.2	6.58	10.53	18.14	10.42	13.23	15.17	12.92	10.62
				GUSB	NM_000181.3	1707.03	1714.23	1050.86	1156.03	1012.7	1096.87	1081.34	978.53
				GZMA	NM_006144.2	29.06	30.2	28.21	36.48	38.21	44	21.13	21.24
				GZMB	NM_004131.4	10.42	9.13	21.16	23.98	32.34	39.44	31.7	31.86
				GZMH	NM_033423.4	8.77	10.53	7.05	12.51	2.94	9.1	12.92	21.24
				HAMP	NM_021175.2	242.37	226.13	205.54	307.51	54.38	65.24	268.87	336.8
				HAVCR2	NM_032782.3	3416.81	3670.05	531.98	622.32	1510.96	1219.75	279.44	267.01
				HCK	NM_002110.2	520.94	580.77	2340.51	2512.2	665.82	597.74	3557.52	3847.36
				HCST	NM_001007469.1	434.85	648.89	384.88	471.17	423.3	581.05	608.18	678.14
				HDC	NM_002112.3	2.74	8.43	11.08	9.38	17.64	16.69	11.74	18.21
				HERC5	NM_016323.2	110.22	94.1	1614.07	1977.44	2895.52	2695.9	1941.96	2192.21
				HK3	NM_002115.1	184.25	256.33	95.72	109.45	79.37	110.75	152.63	189.64
				HLA-A	NM_002116.5	6119.66	6303.55	9924.23	11450.8	7934.01	11372.2	15037.9	15656.5
				HLA-B	NM_005514.6	9584.72	7705.98	13265.2	14295.6	11720.2	13450.7	15918.4	15682.2
				HLA-C	NM_002117.4	1981.21	2589.26	2948.05	3963.23	2438.41	3630.44	5218.87	5563.2
				HLA-DMA	NM_006120.3	2565.21	1886.99	1246.32	1350.96	1894.58	1828.11	1042.6	1142.37
				HLA-DMB	NM_002118.4	1715.26	1031.63	327.45	321.06	626.14	641.74	257.13	280.66
				HLA-DOB	NM_002120.3	33.45	28.79	34.26	50.04	154.33	180.54	71.62	92.54
				HLA-DPA1	NM_033554.3	3921.85	3033.79	3152.58	3507.7	3470.21	4112.88	4225.58	4968.49
				HLA-DPB1	NM_002121.5	1521.14	1035.14	1152.62	1227.95	1222.88	1394.22	1273.9	1269.81
				HLA-DQA	NM_002122.3	3277.53	1713.53	3177.77	3194.98	3215.93	3228.4	3139.54	3278.45
				HLA-DQB1	NM_002123.3	417.3	846.93	412.08	521.2	443.88	436.93	526	574.98
				HLA-DRA	NM_019111.3	17621.4	12281.2	18490.3	18417.2	18763.5	19760.3	18326.5	18229.4
				HLA-DRB	NM_022555.3	6285.81	6757.92	5380.24	6603.64	5470.61	8045.21	8245.7	9478.83
				HLA-E	NM_005516.5	5728.13	4698.17	10418.9	11073.5	10501.8	10739.6	11429.9	12293
				HLX	NM_021958.2	248.95	325.85	590.42	837.05	667.29	805.58	1032.03	1313.81
				HMGB1	NM_002128.4	97.61	94.81	38.29	64.63	54.38	53.1	57.53	54.62
				HMOX1	NM_002133.2	5946.38	9757.3	598.48	802.65	37729.9	55683.9	1030.86	1265.26
				HPGD	NM_000860.5	9.32	14.75	32.24	23.98	26.46	24.27	32.87	24.27
				HPRT1	NM_000194.1	527.52	529.51	932.98	858.94	654.06	581.05	623.45	588.63
				HSD11B1	NM_181755.1	6.03	4.92	163.22	193.89	30.87	28.83	120.93	115.3
				HSP90AA1	NM_001017963.2	4736.7	3467.79	4441.22	3419.09	29225.6	16568.3	3472.98	2542.66
				HSP90AB1	NM_007355.3	3205.69	3241.67	4155.08	3930.91	18496	15542.8	3464.77	3260.24
				HSP90B1	NM_003299.2	4010.68	3444.62	4123.85	3837.1	12724.1	11572.5	7164.35	6544.76
				ICAM3	NM_002162.3	29.61	38.62	26.2	42.74	89.66	124.4	46.96	74.34
				ICOS	NM_012092.3	11.52	9.83	24.18	23.98	33.81	25.79	27	31.86
				ICOSLG	NM_015259.5	134.35	113.77	187.4	161.57	198.42	239.7	125.63	106.2
				IDO1	NM_002164.5	4.39	6.32	5367.15	4877.42	3627.48	3060	8540.39	6989.27
				IFI16	NM_001206567.1	1448.21	1266.19	1262.44	1375.98	2316.41	2350	1469.97	1533.79
				IFI27	NM_005532.3	35.64	31.6	1368.23	1618.86	413.02	502.16	2552.49	2826.35
				IFI35	NM_005533.3	109.12	103.94	1087.13	1402.04	971.54	1219.75	1595.6	1838.72
				IFI44	NM_006417.4	272.53	217.7	4650.79	5454.91	5671.98	6176.14	6684.14	7894.98
				IFI6	NM_002038.3	114.61	103.94	1144.56	1180	818.68	863.23	1628.47	1677.91
				IFIH1	NM_022168.3	268.15	247.9	3065.93	3655.72	7519.52	7875.3	5002.83	5843.86
				IFIT1	NM_001548.3	182.05	143.96	2926.89	3983.03	12077.4	11531.5	4434.57	4674.18
				IFIT2	NM_001547.4	146.41	100.42	1465.97	2057.71	29898.8	28715.8	3565.74	4745.48
				IFIT3	NM_001031683.2	125.57	104.64	2905.73	4352.05	15785.7	16574.4	5278.75	6268.65
				IFITM1	NM_003641.3	37.84	63.2	500.75	638.99	194.01	192.67	1104.83	1385.11
				IFITM2	NM_006435.2	266.5	287.93	498.73	604.6	293.96	270.04	454.38	506.71
				IFITM3	NM_021034.2	335.05	455.77	3333.94	4140.44	1653.53	2196.77	5146.07	4973.05
				IFNA1/13	NM_006900.3	6.03	12.64	11.08	17.72	35.28	15.17	16.44	21.24
				IFNA14/16	NM_002173.2	4.39	9.83	6.05	8.34	10.29	12.14	9.39	9.1
				IFNA2	NM_000605.3	7.13	4.92	16.12	11.47	20.58	19.72	8.22	3.03
				IFNA4/7/10/17/21	NM_021268.2	4.39	10.53	18.14	17.72	33.81	27.31	17.61	15.17
				IFNA5	NM_002169.2	4.39	3.51	9.07	10.42	16.17	12.14	12.92	13.65
				IFNA6	NM_021002.2	6.03	11.94	25.19	19.81	19.11	27.31	24.66	28.82
				IFNA8	NM_002170.3	8.23	7.72	13.1	16.68	14.7	25.79	16.44	13.65
				IFNAR1	NM_000629.2	1456.43	952.27	3100.19	2583.08	1050.91	710.01	1799.89	1517.1
				IFNAR2	NM_000874.3	921.79	1068.15	1450.85	1581.33	987.71	1086.25	1471.15	1319.87
				IFNB1	NM_002176.2	7.68	8.43	12.09	22.93	66.14	60.68	15.26	16.69
				IFNG	NM_000619.2	6.03	4.92	9.07	7.3	13.23	13.65	11.74	7.59
				IFNGR2	NM_005534.3	2811.97	2277.45	4606.46	4433.35	2822.03	2519.91	3274.56	3014.47
				IFNK	NM_020124.2	5.48	4.92	13.1	11.47	13.23	10.62	18.79	27.31
				IFNL1	NM_172140.1	7.68	8.43	27.2	34.4	27.93	39.44	29.35	40.96
				IFNL2/3	NM_172139.2	2.74	4.92	7.05	11.47	23.52	27.31	8.22	13.65
				IFNL4	NM_001276254.2	2.74	7.72	14.11	12.51	16.17	15.17	16.44	13.65
				IFNLR1	NM_170743.3	14.26	33.71	13.1	16.68	14.7	18.21	28.18	28.82
				IFNW1	NM_002177.1	2.74	2.81	23.17	11.47	52.91	63.72	29.35	15.17
				IGFBP7	NM_001553.1	94.87	56.18	107.81	94.86	116.11	71.3	70.45	62.2
				IKBKB	NM_001556.1	332.85	388.35	196.47	208.48	110.24	110.75	266.52	307.97
				IKBKE	NM_001193321.1	59.22	60.39	101.76	132.39	86.72	75.86	125.63	139.57
				IKBKG	NM_003639.2	260.47	315.32	284.13	306.47	310.13	418.72	400.37	500.64
				IL10	NM_000572.2	154.64	186.1	6997.34	7195.73	679.05	655.39	8334.93	8356.17
				IL10RA	NM_001558.2	1590.23	1500.04	2260.91	2635.2	12434.5	15162	3083.18	3556.08
				IL10RB	NM_000628.4	370.14	397.48	327.45	324.19	216.06	195.71	414.46	394.45
				IL11	NM_000641.3	5.48	4.21	1.01	8.34	1.47	16.69	4.7	12.14
				IL11RA	NM_147162.1	23.03	20.37	17.13	23.98	44.09	36.41	30.53	18.21
				IL12A	NM_000882.2	1.65	2.81	9.07	11.47	58.79	62.2	14.09	18.21
				IL12B	NM_002187.2	5.48	1.4	32.24	39.61	32.34	16.69	31.7	42.48
				IL12RB1	NM_005535.1	29.06	30.9	19.14	43.78	41.15	37.93	41.09	57.65
				IL12RB2	NM_001559.2	6.58	9.83	10.08	11.47	17.64	10.62	17.61	28.82
				IL13	NM_002188.2	9.87	11.94	23.17	23.98	23.52	21.24	18.79	13.65
				IL13RA1	NM_001560.2	1106.04	981.77	689.15	623.36	458.58	439.96	596.44	593.19
				IL13RA2	NM_000640.2	3.29	4.21	9.07	3.13	4.41	10.62	14.09	7.59
				IL15	NM_000585.4	76.22	60.39	532.99	534.75	624.67	505.2	340.49	351.97
				IL15RA	NM_002189.3	6.58	8.43	201.51	249.14	142.57	232.12	429.72	379.27
				IL16	NM_004513.4	166.7	136.94	37.28	38.57	26.46	30.34	27	28.82
				IL17A	NM_002190.2	1.1	4.92	8.06	12.51	14.7	9.1	9.39	13.65
				IL17B	NM_014443.2	4.39	8.43	1.01	7.3	10.29	3.03	1.17	1.52
				IL17C	NM_013278.4	3.29	4.92	8.06	11.47	11.76	16.69	12.92	16.69
				IL17D	NM_138284.1	6.58	9.13	1.01	8.34	11.76	9.1	7.04	9.1
				IL17F	NM_052872.3	1.1	4.92	4.03	10.42	13.23	12.14	5.87	13.65
				IL17RA	NM_014339.6	343.27	417.15	391.93	439.9	210.18	244.25	413.28	430.86
				IL17RB	NM_018725.3	8.77	7.02	22.17	13.55	17.64	22.76	30.53	22.76
				IL17RC	NM_153461.2	19.74	22.47	19.14	19.81	22.05	30.34	18.79	21.24
				IL17RD	NM_017563.5	2.19	7.72	11.08	9.38	23.52	21.24	10.57	13.65
				IL17RE	NM_153483.1	4.39	3.51	9.07	3.13	17.64	10.62	12.92	10.62
				IL18	NM_001562.3	681.06	658.73	1318.87	1322.81	808.39	644.77	544.78	461.2
				IL18BP	NM_001039659.1	164.51	155.9	172.29	223.07	119.05	239.7	232.47	344.38
				IL18R1	NM_003855.3	7.13	7.72	34.26	29.19	13.23	13.65	17.61	16.69
				IL18RAP	NM_003853.3	7.68	4.92	15.11	10.42	24.99	39.44	18.79	27.31
				IL19	NM_013371.3	3.29	5.62	199.49	149.06	20.58	33.38	245.39	195.71
				IL1A	NM_000575.3	15.35	16.85	1433.72	1211.28	257.22	262.46	915.8	597.74
				IL1B	NM_000576.2	50.45	87.08	68925.6	59900.8	14079.3	14401.9	52998.8	41412.2
				IL1F10	NM_032556.6	3.84	4.21	9.07	6.25	10.29	13.65	23.48	16.69
				IL1R1	NM_000877.3	122.83	87.08	631.73	524.33	783.41	534.02	286.48	253.36
				IL1R2	NM_173343.1	33.45	49.16	46.35	46.91	54.38	78.89	65.75	75.85
				IL1RAP	NM_002182.2	68	95.51	596.46	739.07	185.2	216.95	628.14	703.93
				IL1RAPL1	NM_014271.3	2.74	2.81	10.08	12.51	10.29	7.59	4.7	9.1
				IL1RAPL2	NM_017416.1	9.32	6.32	7.05	14.59	20.58	15.17	21.13	15.17
				IL1RL1	NM_016232.4	20.84	16.15	10.08	29.19	38.21	15.17	11.74	30.34
				IL1RL2	NM_001351447.1	4.39	9.13	16.12	25.02	20.58	19.72	24.66	25.79
				IL1RN	NM_000577.4	1473.43	1991.63	135642	142506	44646.8	37196.4	126731	139351
				IL2	NM_000586.2	7.68	9.13	18.14	15.64	29.4	42.48	23.48	15.17
				IL20	NM_018724.3	8.23	9.83	15.11	5.21	20.58	18.21	15.26	28.82
				IL20RA	NM_014432.2	3.84	5.62	8.06	7.3	19.11	4.55	9.39	22.76
				IL20RB	NM_144717.3	29.61	30.2	22.17	33.36	41.15	51.58	46.96	44
				IL21	NM_021803.2	4.94	5.62	15.11	12.51	10.29	16.69	10.57	25.79
				IL21R	NM_181079.4	26.87	37.92	48.36	57.33	22.05	30.34	70.45	71.3
				IL22	NM_020525.4	3.84	8.43	2.02	27.1	32.34	21.24	14.09	24.27
				IL22RA1	NM_021258.3	2.74	10.53	4.03	6.25	10.29	13.65	15.26	12.14
				IL22RA2	NM_181309.1	8.23	18.26	13.1	16.68	27.93	31.86	30.53	13.65
				IL23A	NM_016584.2	12.06	15.45	48.36	37.53	19.11	28.83	64.58	42.48
				IL23R	NM_144701.2	5.48	2.81	14.11	12.51	10.29	12.14	11.74	13.65
				IL24	NM_001185158.1	7.13	14.05	14.11	13.55	19.11	21.24	12.92	24.27
				IL25	NM_022789.2	3.84	4.21	10.08	21.89	42.62	36.41	11.74	15.17
				IL26	NM_018402.1	6.58	9.13	19.14	16.68	32.34	30.34	12.92	19.72
				IL27	NM_145659.3	2.74	5.62	184.38	372.14	505.61	867.78	686.85	989.15
				IL27RA	NM_004843.3	60.87	75.14	30.23	29.19	79.37	81.92	31.7	34.89
				IL2RA	NM_000417.2	34.55	31.6	11239.1	11413.3	543.83	423.27	13582	13113.8
				IL2RB	NM_000878.3	23.03	23.88	54.41	54.21	23.52	31.86	68.1	63.72
				IL2RG	NM_000206.1	106.93	110.96	315.36	299.17	104.36	128.95	205.47	206.33
				IL3	NM_000588.3	2.74	7.72	21.16	15.64	17.64	22.76	16.44	25.79
				IL31	NM_001014336.1	7.13	12.64	13.1	12.51	14.7	30.34	27	22.76
				IL31RA	NM_139017.3	7.13	14.05	28.21	31.27	27.93	36.41	37.57	27.31
				IL32	NM_004221.4	43.32	40.73	164.23	159.49	58.79	71.3	160.85	153.23
				IL33	NM_001199640.1	2.19	1	11.08	16.68	39.68	54.62	18.79	28.82
				IL34	NM_152456.1	4.39	5.62	2.02	6.25	13.23	21.24	4.7	13.65
				IL36A	NM_014440.1	3.29	4.92	11.08	15.64	4.41	7.59	18.79	21.24
				IL36B	NM_014438.5	46.06	80.76	77.58	76.1	567.34	641.74	83.36	81.92
				IL36G	NM_019618.3	4.39	7.02	60.45	62.54	57.32	42.48	99.8	113.78
				IL36RN	NM_012275.3	24.68	22.47	130.98	142.81	77.9	68.27	153.81	198.74
				IL37	NM_014439.3	4.39	3.51	8.06	11.47	16.17	25.79	12.92	13.65
				IL3RA	NM_002183.2	43.87	68.12	160.2	179.29	258.69	351.97	143.24	168.4
				IL4	NM_172348.1	7.68	8.43	6.05	9.38	23.52	6.07	8.22	15.17
				IL4R	NM_000418.3	363.01	523.19	1943.54	2339.16	467.4	685.73	2815.49	2929.52
				IL5	NM_000879.2	4.94	8.43	37.28	32.31	60.26	53.1	37.57	40.96
				IL5RA	NM_000564.4	5.48	8.43	17.13	11.47	13.23	12.14	22.31	24.27
				IL6	NM_000600.3	8.23	9.13	615.6	476.38	2464.86	2873.4	585.88	486.99
				IL6R	NM_000565.2	274.73	436.81	317.37	359.63	780.47	990.67	432.07	500.64
				IL6ST	NM_002184.2	707.38	714.21	1176.8	1322.81	4528.47	4971.56	1352.56	1272.84
				IL7	NM_001199886.1	14.26	22.47	30.23	30.23	27.93	25.79	28.18	39.44
				IL7R	NM_002185.3	88.83	90.59	20810.7	19804.7	7923.72	6245.93	13744	12613.1
				IL9	NM_000590.1	4.94	5.62	9.07	16.68	26.46	19.72	15.26	10.62
				IL9R	NM_176786.2	1.65	2.81	5.04	6.25	8.82	10.62	7.04	18.21
				IRAK1	NM_001569.3	560.42	970.53	313.34	377.35	514.43	764.62	497.82	527.95
				IRAK3	NM_007199.1	149.7	172.76	167.25	158.45	89.66	97.09	211.34	174.47
				IRAK4	NM_001114182.1	230.86	225.43	235.76	253.3	169.03	145.64	272.39	297.35
				IRF1	NM_002198.1	213.86	285.12	1038.77	1127.88	2297.3	3226.88	1736.49	1814.45
				IRF3	NM_001571.5	46.06	49.16	30.23	33.36	19.11	30.34	25.83	31.86
				IRF4	NM_001195286.1	22.48	32.3	86.65	113.62	130.81	151.71	95.1	119.85
				IRF7	NM_001572.3	128.86	172.06	1223.15	1865.91	1321.35	2343.93	3632.66	4437.51
				IRF9	NM_006084.4	366.85	375.71	940.03	1017.39	1025.92	1190.93	1480.54	1638.47
				ISG15	NM_005101.3	49.35	47.75	2749.57	3909.02	6540.63	9403.02	7326.38	9892.99
				ITGAE	NM_002208.4	63.61	63.91	25.19	37.53	39.68	51.58	35.22	39.44
				ITGAL	NM_002209.2	129.41	130.62	31.23	21.89	30.87	21.24	19.96	37.93
				ITGAM	NM_000632.3	569.74	535.13	305.28	352.33	423.3	488.51	286.48	318.59
				ITGAX	NM_000887.4	3646.57	5321.08	1888.12	2300.59	4528.47	6867.94	2830.75	3126.74
				ITGB2	NM_001127491.1	2936.45	2809.07	2495.67	2675.86	2341.4	2639.76	2066.41	2069.32
				ITGB7	NM_000889.1	26.87	42.84	3.02	23.98	39.68	37.93	18.79	30.34
				ITK	NM_005546.3	5.48	9.13	21.16	21.89	16.17	16.69	36.4	37.93
				ITLN1	NM_017625.2	4.39	4.92	16.12	6.25	4.41	13.65	9.39	12.14
				ITPR3	NM_002224.2	27.97	52.67	84.63	58.37	41.15	51.58	96.28	72.82
				JAK1	NM_002227.1	869.69	837.8	2018.1	1950.34	1103.82	870.82	1654.31	1626.33
				JAK2	NM_004972.3	337.24	349.73	971.27	1244.63	1052.38	1204.58	1428.88	1570.2
				JAK3	NM_000215.2	9.87	25.28	514.85	530.58	36.75	36.41	725.59	744.89
				JAML	NM_153206.2	473.23	381.33	77.58	109.45	223.41	210.88	102.15	100.13
				JUN	NM_002228.3	1796.96	2594.17	660.94	769.3	2137.1	2211.94	861.79	843.51
				JUNB	NM_002229.2	248.95	322.34	963.2	1296.75	609.97	799.51	1923.17	2246.82
				KDM6B	NM_001080424.1	59.77	97.62	211.58	210.57	438	811.65	228.95	254.87
				KIR2DL1	NM_014218.2	8.23	7.02	20.15	25.02	38.21	51.58	37.57	28.82
				KIR2DL3	NM_014511.3	3.84	10.53	14.11	16.68	24.99	25.79	35.22	42.48
				KIR3DL1/2	NM_001322168.1	2.74	5.62	4.03	9.38	1.47	15.17	10.57	9.1
				KLRB1	NM_002258.2	20.29	18.26	24.18	30.23	27.93	51.58	22.31	28.82
				KLRC1	NM_002259.3	6.03	7.72	9.07	6.25	8.82	15.17	4.7	6.07
				KLRD1	NM_001351060.1	8.23	13.34	15.11	16.68	19.11	33.38	15.26	24.27
				KLRK1	NM_007360.1	130.51	143.26	45.34	52.12	48.5	51.58	35.22	54.62
				KPNB1	NM_002265.4	463.91	498.61	673.03	723.43	505.61	547.68	663.37	700.9
				KRAS	NM_033360.2	352.04	309	384.88	403.41	289.55	256.39	307.61	285.21
				LAG3	NM_002286.5	4.94	5.62	25.19	34.4	19.11	9.1	50.49	40.96
				LAMP1	NM_005561.3	5684.26	5396.92	3857.86	3772.47	6311.34	5318.97	3234.64	3078.19
				LAMP2	NM_002294.2	3287.95	2524.65	2484.58	2244.3	3066.01	2682.24	2240.18	1920.65
				LAMP3	NM_014398.3	5.48	4.21	1230.2	1264.44	295.43	254.87	1626.13	1726.46
				LANCL1	NM_006055.1	134.9	115.87	66.5	62.54	33.81	51.58	70.45	53.1
				LAT	NM_001014987.1	83.35	132.03	44.33	48.99	72.02	78.89	61.05	74.34
				LAT2	NM_014146.3	448.56	580.77	517.87	596.26	421.83	555.26	513.08	476.37
				LCK	NM_005356.2	4.39	9.13	4.03	9.38	13.23	13.65	15.26	4.55
				LCN2	NM_005564.3	6.03	9.13	7.05	9.38	8.82	21.24	5.87	21.24
				LCP1	NM_002298.4	4838.15	4294.36	6336.4	5771.8	3814.14	3726.01	3758.29	3292.1
				LCP2	NM_005565.4	799.5	818.14	1289.65	1332.2	8373.48	8905.41	1284.46	1498.89
				LDHB	NM_001174097.1	1690.58	1828	824.16	916.28	1144.98	1160.59	769.03	872.33
				LEF1	NM_016269.3	13.71	21.07	31.23	26.06	30.87	25.79	31.7	36.41
				LGALS3	NM_001177388.1	28495.3	24271.8	11461.7	11823	18744.4	16808	10746.5	10055.3
				LIF	NM_002309.4	15.9	18.96	27.2	34.4	72.02	86.48	61.05	81.92
				LILRA3	NM_006865.3	44.42	46.35	187.4	169.91	55.85	53.1	194.9	203.29
				LILRA5	NM_181879.2	75.12	84.97	408.05	526.42	48.5	83.44	421.5	480.92
				LILRA6	NM_024318.3	281.86	450.15	76.57	140.72	80.84	110.75	185.51	215.43
				LILRB2	NM_001278405.1	978.82	1094.83	4329.38	4986.87	874.53	1096.87	6117.05	7095.46
				LIMK2	NM_001031801.1	68	71.63	1541.53	1746.03	127.87	107.71	1956.05	2032.91
				LITAF	NM_004862.3	1040.23	976.15	3949.54	4169.62	2181.19	2204.36	3737.16	3744.2
				LRG1	NM_052972.3	5.48	5.62	193.45	185.55	19.11	21.24	197.25	195.71
				LRRK2	NM_198578.3	166.7	138.35	33.25	33.36	33.81	40.96	45.79	42.48
				LTA4H	NM_001256643.1	2099.66	1317.45	157.18	138.64	224.88	223.01	120.93	128.95
				LTB	NM_002341.1	22.48	25.98	23.17	20.85	29.4	31.86	22.31	34.89
				LTBR	XM_006718983.2	273.08	292.14	207.55	232.46	139.63	119.85	157.33	142.61
				LTC4S	NM_145867.1	20.29	32.3	17.13	18.76	10.29	28.83	25.83	30.34
				LTF	NM_002343.2	7.13	10.53	8.06	7.3	14.7	27.31	4.7	6.07
				LYN	NM_002350.3	1504.69	1344.84	4264.9	4323.9	2522.19	2254.42	3786.47	3747.23
				MAF	NM_001031804.2	1130.16	1577.29	115.87	154.28	146.98	191.16	184.33	226.05
				MAFB	NM_005461.4	1827.67	2686.87	512.84	810.99	360.1	540.09	870.01	1160.58
				MAP1LC3A	NM_032514.2	23.58	37.92	177.33	164.7	35.28	48.55	268.87	265.49
				MAP2K2	NM_030662.3	314.21	420.66	286.14	341.91	211.65	259.43	443.81	517.33
				MAP2K3	NM_145109.1	641.03	933.31	802	992.37	2112.11	2521.43	1090.74	1149.96
				MAP2K4	NM_003010.2	363.01	339.2	330.47	343.99	296.9	291.28	280.61	295.83
				MAP2K7	NM_145185.2	114.06	146.07	87.66	107.37	72.02	97.09	143.24	156.26
				MAP3K1	NM_005921.1	229.21	181.89	97.73	74.01	39.68	34.89	62.23	56.13
				MAP3K3	NM_002401.3	724.93	708.59	261.96	217.86	258.69	276.11	214.86	226.05
				MAP3K5	NM_005923.3	38.38	33.01	123.93	114.66	24.99	44	100.97	110.75
				MAP3K7	NM_145333.1	293.37	304.08	243.82	303.34	223.41	221.5	210.16	245.77
				MAP3K8	NM_001244134.1	560.42	549.88	1489.14	1334.28	1411.01	1011.91	1003.85	972.46
				MAPK1	NM_138957.2	1106.58	980.36	672.03	659.84	1049.44	873.85	516.6	462.71
				MAPK13	NM_002754.3	1529.91	2000.76	668	715.09	1593.27	1825.08	603.49	688.76
				MAPK14	NM_001315.2	983.75	865.19	474.55	456.57	288.08	267.01	308.79	327.69
				MAPK8	NM_002750.2	160.67	166.44	194.45	152.19	160.21	127.44	122.11	118.33
				MAPK9	NM_001135044.1	431.01	295.65	165.24	174.08	144.04	144.13	131.5	107.71
				MAPKAPK2	NM_004759.3	244.02	341.3	1080.08	1298.84	893.64	1042.25	1427.7	1447.31
				MARCKS	NM_002356.5	2415.51	2260.6	4333.41	5181.8	2254.68	2192.22	7933.39	9889.96
				MARCO	NM_006770.3	718.9	1040.06	766.74	858.94	549.71	540.09	666.89	714.55
				MAVS	NM_001206491.1	155.18	226.83	143.07	182.42	80.84	72.82	158.5	203.29
				MCL1	NM_021960.5	498.46	739.49	1304.76	1665.77	1231.7	1363.88	2230.79	2820.28
				MDFIC	NM_199072.2	1966.41	1767.61	1854.87	1643.87	740.78	710.01	1019.12	1019.49
				MEFV	NM_000243.2	21.93	21.77	207.55	353.38	45.56	78.89	482.55	606.84
				MGAM	XM_011516674.2	41.68	30.2	254.91	249.14	505.61	576.5	234.82	244.25
				MIF	NM_002415.1	750.7	1125.03	1354.13	1631.37	1039.15	1222.79	1795.2	1750.73
				MKNK1	NM_001135553.4	37.29	60.39	20.15	23.98	32.34	54.62	25.83	25.79
				MLKL	NM_001142497.1	146.96	155.2	172.29	243.92	465.93	462.72	284.13	364.1
				MME	NM_001354644.1	18.64	39.33	11.08	10.42	8.82	13.65	14.09	18.21
				MRC1	NM_002438.3	2144.62	2163.69	631.73	646.29	1291.96	1197	652.8	737.31
				MRPS7	NM_015971.3	715.06	755.64	568.25	571.24	427.71	348.93	510.73	479.4
				MS4A1	NM_152866.2	8.77	7.02	17.13	14.59	14.7	27.31	17.61	44
				MS4A2	NM_000139.3	7.13	5.62	3.02	18.76	22.05	19.72	8.22	19.72
				MS4A4A	NM_001243266.1	2249.91	1842.75	726.43	774.51	1472.74	1219.75	556.52	508.23
				MS4A7	NM_206939.1	2027.82	1783.76	510.82	419.05	554.12	599.26	319.35	213.91
				MSRA	NM_001135670.2	293.37	334.28	142.06	166.79	186.67	191.16	147.94	180.53
				MT2A	NM_005953.5	217.15	303.38	10506.6	12320.2	3514.3	4040.05	17817	20940.5
				MTOR	NM_004958.3	167.25	206.47	138.03	140.72	121.99	118.33	172.59	182.05
				MVP	NM_017458.2	1017.75	1353.97	1169.75	1436.44	771.65	933.02	1747.06	1835.69
				MX1	NM_001144925.2	271.44	235.96	5935.4	7507.41	8382.3	10331.5	8684.81	10311.7
				MYC	NM_002467.3	217.15	357.45	138.03	184.51	486.51	590.15	185.51	185.09
				MYD88	NM_002468.4	182.05	206.47	410.07	544.14	461.52	581.05	621.1	703.93
				NAE1	NM_001018159.1	259.37	239.47	271.03	285.62	154.33	157.78	217.21	203.29
				NAMPT	NM_005746.3	1215.16	1118.71	44224.8	44739	10791.3	9305.93	34569	31924.3
				NCF1	NM_000265.4	294.47	203.66	226.7	281.45	252.81	300.39	576.48	691.8
				NCF2	NM_000433.3	1846.86	2310.46	765.73	1029.9	16128.2	21542.9	1392.48	1906.99
				NCF4	NM_000631.4	574.68	556.9	136.02	157.4	141.1	104.68	157.33	165.36
				NCR1	NM_004829.5	5.48	11.24	40.3	26.06	23.52	30.34	35.22	25.79
				NCR3	NM_147130.2	7.68	7.72	7.05	14.59	14.7	25.79	2.35	13.65
				NDUFS8	XM_005274015.1	207.83	276.69	90.68	75.05	72.02	91.03	82.19	122.88
				NEO1	NM_002499.2	10.42	9.83	18.14	19.81	14.7	19.72	18.79	21.24
				NEU1	NM_000434.4	2219.2	2409.48	1120.38	1088.27	1393.38	1168.17	1098.96	1016.46
				NFAT5	NM_173214.1	244.57	280.91	588.4	563.94	542.36	612.91	673.93	676.63
				NFATC1	NM_172389.1	103.09	122.9	126.95	115.71	105.83	162.33	85.71	109.23
				NFATC2	NM_012340.3	63.06	77.95	26.2	42.74	41.15	45.51	42.27	57.65
				NFATC3	NM_004555.2	432.65	356.75	109.82	104.24	72.02	86.48	116.24	95.58
				NFATC4	NM_001136022.2	4.94	4.92	12.09	15.64	49.97	60.68	22.31	36.41
				NFE2L2	NM_006164.3	1687.29	1390.49	2195.42	2060.84	2213.53	1923.69	1608.52	1319.87
				NFKB1	NM_003998.2	77.32	69.52	628.7	578.54	687.87	553.74	410.93	395.96
				NFKB2	NM_002502.2	196.31	323.04	2063.43	2282.87	1408.07	1944.93	3890.96	3971.76
				NGLY1	NM_001145293.1	390.98	417.15	406.04	435.73	289.55	280.66	349.88	377.76
				NKG7	NM_005601.3	17	21.77	36.27	37.53	29.4	36.41	36.4	36.41
				NLRC4	NM_001199138.1	191.92	159.41	35.26	28.14	23.52	24.27	29.35	24.27
				NLRC5	NM_032206.4	30.16	46.35	158.18	215.78	296.9	414.17	305.27	414.17
				NLRP1	NM_033004.2	223.73	266.16	32.24	47.95	32.34	40.96	54.01	80.41
				NLRP3	NM_001079821.2	88.83	77.25	1128.44	1316.56	98.48	98.61	1068.43	1231.88
				NMT1	NM_021079.3	439.78	427.68	320.4	324.19	383.62	395.96	353.4	297.35
				NOD2	NM_001293557.1	94.32	85.68	553.14	661.93	205.77	273.08	756.12	911.78
				NOS2	NM_000625.4	3.84	10.53	5.04	7.3	13.23	21.24	14.09	7.59
				NOTCH1	NM_017617.3	117.35	171.35	83.63	106.33	120.52	182.05	125.63	124.4
				NOX1	NM_007052.4	18.64	17.56	27.2	27.1	30.87	44	38.75	45.51
				NPC2	NM_006432.3	26618.9	27151	18026.8	20110.1	21487.1	24886.6	22357.2	23791.1
				NRAS	NM_002524.4	889.43	877.13	958.17	1031.98	1416.89	1259.2	864.14	885.98
				NRDE2	NM_017970.3	35.64	38.62	31.23	25.02	39.68	45.51	38.75	54.62
				NT5E	NM_002526.2	36.74	51.27	113.85	117.79	51.44	92.54	100.97	87.99
				NTNG2	NM_032536.1	2.74	6.32	16.12	9.38	11.76	15.17	14.09	6.07
				OAS1	NM_001032409.1	522.04	410.12	3327.89	3843.35	2672.11	2758.1	5294.01	5886.34
				OAS2	NM_016817.2	220.99	151.69	3989.84	4355.17	3949.37	4070.4	4274.89	4476.95
				OAS3	NM_006187.3	83.35	115.17	1766.21	2362.09	1468.33	1928.24	3476.51	4140.16
				OASL	NM_198213.2	38.38	65.31	974.29	1494.81	5048.78	7216.87	2062.89	2865.8
				OAZ1	NM_004152.2	7853.01	5734.71	6074.44	6040.74	8532.22	7136.47	3839.3	3114.6
				OS9	NM_001017956.2	880.66	811.12	622.66	672.35	751.07	703.94	777.25	858.68
				OSM	NM_020530.6	68.54	113.77	443.32	560.81	152.86	185.09	844.18	772.2
				P2RX7	NM_002562.5	919.59	1174.89	725.43	955.89	2736.78	3251.16	1268.03	1416.97
				PAK1	NM_002576.5	297.76	235.26	37.28	33.36	119.05	104.68	32.87	27.31
				PANX1	NM_015368.3	139.83	165.03	1084.11	1285.29	670.23	929.99	1345.52	1467.03
				PARP1	NM_001618.3	365.75	297.76	106.8	142.81	144.04	83.44	96.28	98.61
				PARP9	NM_001146102.1	134.9	105.34	633.74	658.8	937.74	870.82	781.95	854.13
				PDCD1	NM_005018.2	4.94	9.13	22.17	13.55	44.09	48.55	23.48	10.62
				PDCD1LG2	NM_025239.3	12.06	16.15	67.5	75.05	35.28	37.93	89.23	119.85
				PDHB	NM_000925.3	336.14	273.18	171.28	152.19	58.79	56.13	135.02	106.2
				PECAM1	NM_000442.3	2127.07	1554.82	741.55	829.76	871.59	747.93	623.45	597.74
				PELI1	NM_020651.3	452.39	391.16	1215.09	1323.86	5877.75	6438.6	2142.73	1999.53
				PELI2	NM_021255.2	34	29.5	20.15	17.72	39.68	36.41	16.44	19.72
				PFKFB3	NM_004566.3	1131.81	991.6	13731.7	16282.4	13924.9	14350.3	19909.2	22826.2
				PGK1	NM_000291.2	3779.82	4099.13	8740.38	8741.62	4168.37	4252.45	8113.02	7412.54
				PIK3C3	NM_002647.2	424.43	378.52	548.1	519.12	358.63	333.76	527.17	506.71
				PIK3CA	NM_006218.2	382.2	353.94	246.85	281.45	252.81	223.01	230.12	226.05
				PIK3CB	NM_006219.1	209.47	176.97	151.13	121.96	177.85	151.71	140.89	97.09
				PIK3CD	NM_005026.3	386.59	323.75	145.09	156.36	58.79	62.2	89.23	86.47
				PIK3CG	NM_002649.2	452.39	539.34	141.06	120.92	39.68	42.48	92.75	101.65
				PIK3R3	NM_001114172.1	13.71	15.45	13.1	9.38	49.97	25.79	12.92	16.69
				PIK3R4	NM_014602.1	176.02	128.51	96.72	93.82	72.02	66.75	89.23	89.51
				PIK3R5	NM_014308.3	1324.28	1105.37	411.07	389.86	824.56	804.07	288.83	348.93
				PIK3R6	NM_001010855.3	27.97	52.67	15.11	23.98	27.93	31.86	15.26	30.34
				PLAT	NM_000930.3	6.58	14.75	40.3	45.87	45.56	39.44	38.75	40.96
				PLAU	NM_002658.2	1253.54	1476.17	2541.01	2332.91	2392.84	2421.3	3117.23	2686.78
				PLAUR	NM_001005376.2	500.1	741.59	2667.96	2795.73	8855.57	11187.1	3532.86	3744.2
				PLCG1	NM_002660.2	89.38	92.7	23.17	52.12	48.5	66.75	72.79	62.2
				PLCG2	NM_002661.2	398.11	333.58	139.04	145.94	465.93	523.4	144.41	141.09
				PLEK	NM_002664.2	3049.96	3407.4	3576.75	3840.22	6944.83	6752.64	3367.31	3408.92
				PLEKHA1	NM_001001974.1	329.56	356.75	200.5	201.18	127.87	128.95	214.86	206.33
				PLG	NM_000301.3	6.03	7.02	52.39	32.31	32.34	25.79	30.53	31.86
				PLIN4	NM_001080400.1	8.23	6.32	25.19	28.14	105.83	162.33	24.66	34.89
				PNOC	NM_001284244.1	6.03	9.83	8.06	14.59	13.23	12.14	8.22	9.1
				PPIA	NM_021130.3	12727.4	13433.7	12407.8	12474.5	13554.5	13506.8	11933.5	11003.5
				PRCP	NM_005040.2	888.89	746.51	354.65	384.65	417.42	480.92	328.75	292.8
				PRDM1	NM_182907.1	223.18	266.86	459.44	523.29	279.26	338.31	598.79	710
				PRF1	NM_001083116.1	24.13	17.56	26.2	48.99	35.28	56.13	48.14	54.62
				PRKCA	NM_002737.2	68.54	95.51	64.48	70.88	108.77	131.99	59.88	66.75
				PRKCD	NM_006254.3	624.03	739.49	687.14	735.94	889.23	1014.94	907.58	963.36
				PRKCQ	NM_006257.2	13.16	10.53	45.34	41.7	54.38	48.55	62.23	71.3
				PRKCSH	NM_002743.2	796.21	864.49	555.15	647.33	592.33	679.66	651.62	590.15
				PSAP	NM_001042465.2	66164.7	51597.7	43384.5	42732.4	55905.5	50146.4	33208.2	32995.3
				PSEN1	NM_000021.2	1096.16	1009.16	1457.91	1380.15	1931.32	1454.9	1010.9	831.37
				PSMB10	NM_002801.2	336.69	352.54	595.45	552.48	439.47	441.48	551.83	608.36
				PSMB8	NM_004159.4	683.8	500.72	1889.13	1831.51	1237.58	1077.15	1610.86	1527.72
				PSMB9	NM_002800.4	231.95	176.97	1076.05	1181.05	539.42	558.3	1016.77	951.22
				PSTPIP1	NM_001321135.1	203.44	250.01	27.2	22.93	26.46	37.93	28.18	25.79
				PTGER2	NM_000956.3	46.61	65.31	268	271.03	220.47	236.67	205.47	224.53
				PTGER4	NM_000958.2	166.7	264.05	438.28	662.97	255.75	323.14	500.17	608.36
				PTGS2	NM_000963.1	24.68	25.98	9324.75	8190.19	1849.01	1955.55	8619.06	8251.49
				PTK2B	NM_004103.3	733.15	764.07	520.9	667.14	358.63	292.8	482.55	505.19
				PTPN4	NM_002830.3	54.29	52.67	49.37	32.31	41.15	36.41	24.66	30.34
				PTPN6	NM_002831.5	787.44	965.62	186.39	205.35	230.76	254.87	111.54	121.37
				PTPRC	NM_080921.3	1208.03	969.13	795.95	698.41	214.59	168.4	555.35	558.29
				PXN	NM_001080855.3	390.98	577.26	240.8	293.96	148.45	177.5	322.88	355
				PYCARD	NM_013258.3	132.7	150.29	28.21	33.36	51.44	44	35.22	40.96
				RAB31	NM_006868.3	2163.81	1937.56	1309.8	1272.78	1265.5	1148.45	754.95	669.04
				RAB5C	NM_001252039.1	616.35	553.39	343.57	355.46	368.92	353.49	326.4	344.38
				RAB7A	NM_004637.5	4514.62	3700.25	3948.53	3669.27	7879.62	5875.75	2491.44	2615.48
				RAC2	NM_002872.4	153.54	228.94	73.55	85.48	99.95	128.95	97.45	97.09
				RACK1	NM_006098.4	1884.7	2124.36	1297.71	1341.58	1140.57	1128.73	1381.91	1483.72
				RAF1	NM_002880.3	928.92	1067.45	864.47	978.82	799.57	926.95	995.64	1165.13
				RASGRP1	NM_001128602.1	17.55	14.05	214.61	209.52	49.97	40.96	190.2	206.33
				RASGRP4	NM_170604.1	165.06	209.28	20.15	26.06	26.46	33.38	23.48	28.82
				RB1CC1	NM_001083617.1	465.55	399.59	371.78	346.08	301.31	301.9	412.11	336.8
				RBCK1	NM_006462.4	117.35	122.9	236.77	304.38	232.23	444.51	565.92	700.9
				RBPJ	NM_015874.3	552.19	466.31	449.36	377.35	304.25	270.04	231.3	236.67
				REL	NM_002908.3	348.75	270.37	568.25	477.42	871.59	664.49	319.35	239.7
				RELA	NM_021975.4	162.31	230.34	454.4	539.97	335.12	421.76	813.65	977.01
				RELB	NM_006509.3	90.48	122.19	487.65	592.09	414.48	509.75	783.12	811.65
				RGMA	NM_001166283.1	4.39	6.32	22.17	16.68	22.05	31.86	21.13	21.24
				RHOG	NM_001665.3	852.15	1021.8	962.2	976.73	714.33	834.41	828.91	778.27
				RIPK1	NM_003804.3	461.17	414.34	583.36	601.47	1550.64	1511.04	683.33	713.04
				RIPK2	NM_003821.5	427.17	477.54	2323.38	2186.97	4208.05	4220.59	2296.54	2208.89
				RIPK3	NM_006871.3	165.6	174.16	89.67	116.75	94.07	84.96	143.24	124.4
				RNASEL	NM_021133.3	202.34	171.35	65.49	56.29	54.38	59.17	56.36	56.13
				RNF114	NM_018683.4	97.06	121.49	116.87	155.32	145.51	165.36	302.92	353.48
				RNF135	NM_032322.3	673.93	445.94	74.56	79.22	149.92	97.09	54.01	59.17
				RNF31	NM_017999.4	165.06	180.48	239.79	267.9	263.1	317.08	275.91	301.9
				RPS6KA1	NM_002953.3	682.16	752.83	598.48	521.2	668.76	690.28	514.26	508.23
				RPS6KA3	NM_004586.2	882.31	947.36	1733.97	1778.34	1181.72	1139.35	1408.92	1240.99
				RPS6KB1	NM_003161.2	36.19	37.22	50.38	36.48	52.91	66.75	69.27	71.3
				RSAD2	NM_080657.4	489.68	518.27	43696.8	54052.9	83058.7	85105.1	65336.2	72450.5
				RUNX3	NM_001031680.2	42.77	52.67	101.76	126.13	85.25	100.13	208.99	242.74
				S100A12	NM_005621.1	5.48	4.92	188.41	143.85	23.52	31.86	92.75	87.99
				SAMHD1	NM_015474.2	3178.27	2677.74	2601.46	2688.37	2535.41	2092.09	3239.34	3328.51
				SCARB2	NM_005506.2	1055.59	1292.17	896.71	1076.81	1361.04	1533.79	1445.32	1564.13
				SDHA	NM_004168.2	448.01	532.32	251.88	262.69	279.26	300.39	332.27	324.66
				SELE	NM_000450.2	8.23	6.32	14.11	10.42	11.76	4.55	7.04	31.86
				SELENOS	NM_203472.1	54.29	55.48	71.54	75.05	113.17	122.89	108.02	98.61
				SELL	NM_000655.4	76.77	63.91	92.69	75.05	85.25	106.2	50.49	39.44
				SEM1	NM_006304.1	634.45	804.8	715.35	784.93	781.94	757.04	915.8	945.15
				SERPINA1	NM_001127702.1	281.86	236.66	2015.07	1897.18	421.83	439.96	2359.94	2154.28
				SH2D1A	NM_002351.4	13.16	16.15	11.08	16.68	19.11	28.83	12.92	22.76
				SIGIRR	NM_001135053.1	162.31	154.5	44.33	41.7	72.02	92.54	57.53	50.06
				SIGLEC5	NM_003830.3	30.16	34.41	83.63	97.99	16.17	22.76	122.11	128.95
				SIRPA	NM_001040022.1	1901.15	1772.52	2432.19	2153.61	1521.25	1586.89	1751.76	1427.59
				SLC11A1	NM_000578.3	636.64	1076.58	347.6	400.28	235.17	335.28	386.28	439.96
				SLC2A3	NM_006931.2	319.69	576.56	2926.89	3079.27	1159.68	1307.75	2892.98	2685.26
				SMAD3	NM_005902.3	15.9	14.05	17.13	10.42	51.44	60.68	21.13	24.27
				SMAD4	NM_005359.3	492.97	517.57	391.93	405.5	471.81	458.17	440.29	488.51
				SMAD5	NM_005903.5	116.25	101.83	72.54	76.1	54.38	42.48	68.1	62.2
				SOCS1	NM_003745.1	8.23	7.72	234.76	258.52	360.1	527.95	575.31	529.47
				SOCS3	NM_003955.4	14.81	21.07	3650.3	5176.59	1665.29	2717.14	10415.4	12755.8
				SOD1	NM_000454.4	806.08	679.79	573.29	526.42	1978.36	1709.78	461.42	424.79
				SOD2	NM_000636.2	5832.87	7366.08	113939	128536	77051.6	94934.4	187109	216370
				SORT1	NM_002959.5	228.12	143.96	90.68	90.69	72.02	69.79	45.79	74.34
				SP1	NM_138473.2	805.54	792.16	378.83	391.94	435.06	367.14	413.28	391.41
				SP100	NM_001206704.1	684.9	658.73	1375.29	1575.08	1584.45	1673.37	1552.16	1785.62
				SPI1	NM_003120.1	2987.45	4251.52	1764.2	2058.75	937.74	1448.84	2436.25	2357.57
				SPIB	NM_003121.4	1.1	7.02	2.02	16.68	13.23	19.72	7.04	33.38
				SSR1	NM_003144.5	1100.55	671.37	714.34	668.18	921.57	641.74	746.73	568.91
				STAT1	NM_139266.1	1373.08	1115.9	5452.79	6035.53	8050.12	7719.04	5231.78	6330.85
				STAT2	NM_005419.3	287.89	299.87	1150.61	1418.71	865.72	1084.73	1956.05	2404.6
				STAT3	NM_003150.3	1368.7	1476.87	4115.79	4763.8	2267.91	2501.71	5377.37	5183.92
				STAT4	NM_003151.2	24.68	24.58	1509.29	1540.68	367.45	383.83	1831.59	1876.65
				STAT5A	NM_003152.3	1011.17	938.93	1755.13	2330.82	514.43	476.37	2098.11	2372.74
				STAT5B	NM_012448.3	308.18	294.95	215.61	192.85	149.92	135.02	207.82	204.81
				STAT6	NM_003153.3	899.85	1263.38	1074.03	1236.29	241.05	320.11	1602.64	1600.54
				STING1	NM_198282.1	387.14	419.96	897.71	991.33	126.4	106.2	792.52	864.75
				STK11IP	NM_052902.2	65.8	82.87	35.26	42.74	61.73	63.72	82.19	83.44
				STRAP	NM_007178.3	553.84	440.32	446.34	429.47	873.06	579.53	254.78	244.25
				STT3B	XM_011533465.1	778.12	464.2	422.16	385.69	1074.43	570.43	334.62	270.04
				SUGT1	NM_001130912.1	493.52	356.75	434.25	397.16	411.55	260.94	305.27	317.07
				SYK	NM_003177.5	988.14	1009.16	252.89	233.5	208.71	219.98	197.25	204.81
				TAB1	NM_153497.2	220.44	263.35	111.84	108.41	63.2	53.1	131.5	125.92
				TAB2	NM_015093.3	197.96	162.93	265.99	262.69	157.27	150.19	257.13	262.46
				TANK	NM_004180.2	1082.46	1143.29	2155.12	2303.72	1549.17	1764.39	3256.95	3600.07
				TAP1	NM_000593.5	143.67	77.25	1132.47	1088.27	1734.37	1438.22	1221.06	1260.71
				TAP2	NM_000544.3	105.83	115.17	489.66	527.46	529.13	691.8	641.06	681.18
				TBK1	NM_013254.2	331.21	301.97	628.7	770.34	451.23	464.23	806.61	848.06
				TBP	NM_001172085.1	188.09	204.36	199.49	219.95	146.98	185.09	189.03	212.39
				TBX21	NM_013351.1	11.52	22.47	21.16	28.14	26.46	50.06	27	31.86
				TBXAS1	NM_001061.4	1269.99	1209.3	413.09	462.83	749.6	848.06	405.06	417.2
				TCF7	NM_201633.2	8.77	5.62	31.23	35.44	30.87	37.93	24.66	22.76
				TCIRG1	NM_006053.2	1088.49	1657.35	499.74	615.02	596.74	940.61	834.78	989.15
				TCL1A	NM_001098725.1	5.48	7.72	16.12	23.98	23.52	42.48	16.44	12.14
				TCN2	NM_000355.3	1191.03	1016.18	899.73	972.57	936.27	967.91	1043.77	1139.34
				TGFB1	NM_000660.3	1380.21	2297.82	717.37	1021.56	633.49	996.74	1014.42	1221.26
				TGFB2	NM_003238.2	60.87	68.12	19.14	19.81	33.81	27.31	22.31	22.76
				TGFB3	NM_003239.2	17.55	13.34	24.18	28.14	24.99	48.55	25.83	16.69
				TGFBR2	NM_001024847.1	1132.36	794.97	215.61	202.23	174.91	145.64	131.5	95.58
				THBS1	NM_003246.2	32.35	52.67	582.36	628.57	91.13	98.61	676.28	781.31
				THOP1	NM_003249.3	223.18	322.34	277.07	323.15	133.75	166.88	280.61	374.72
				TIFA	NM_052864.2	15.9	14.75	117.88	104.24	76.43	81.92	65.75	48.55
				TIGIT	NM_173799.3	8.77	11.24	12.09	19.81	27.93	31.86	21.13	25.79
				TIMP2	NM_003255.4	3385.55	4616.7	1108.29	1609.48	1462.46	2441.02	1956.05	2234.68
				TLN1	NM_006289.3	4145.03	3948.85	2304.24	2090.02	3812.67	3821.59	2187.35	2158.83
				TLR1	NM_003263.3	797.31	651.7	575.3	470.13	292.49	224.53	335.79	333.76
				TLR2	NM_003264.3	724.93	806.2	3208	3322.15	1997.46	2254.42	2916.46	2685.26
				TLR3	NM_003265.2	24.13	17.56	29.22	20.85	35.28	24.27	23.48	22.76
				TLR4	NM_003266.3	2172.59	1883.48	1529.44	1451.03	924.51	898.13	1154.14	1069.55
				TLR5	NM_003268.5	139.83	113.07	13.1	11.47	14.7	18.21	8.22	13.65
				TLR6	NM_006068.4	280.76	229.64	78.59	80.27	74.96	47.03	63.4	62.2
				TLR7	NM_016562.3	672.83	423.47	170.27	154.28	95.54	65.24	116.24	136.54
				TLR8	NM_016610.2	236.34	160.12	453.39	483.68	55.85	53.1	423.85	494.57
				TLR9	NM_017442.2	18.1	19.66	31.23	23.98	39.68	37.93	25.83	50.06
				TMEM140	NM_018295.3	325.72	337.79	228.71	328.36	615.85	781.31	543.61	615.94
				TMPRSS2	NM_005656.3	7.13	9.13	13.1	11.47	19.11	15.17	10.57	19.72
				TNF	NM_000594.2	151.35	206.47	1429.69	1960.77	28308.4	38881.9	1900.87	2566.93
				TNFRSF10B	NM_003842.3	95.41	107.45	151.13	161.57	80.84	69.79	507.21	567.39
				TNFRSF17	NM_001192.2	4.39	6.32	4.03	5.21	5.88	10.62	9.39	1.52
				TNFRSF18	NM_148901.1	15.35	23.88	28.21	43.78	33.81	24.27	25.83	25.79
				TNFRSF1A	NM_001065.2	1416.95	1640.5	1452.87	1681.4	565.87	556.78	1805.76	2199.79
				TNFRSF25	NM_001039664.1	15.35	16.85	13.1	25.02	20.58	12.14	30.53	34.89
				TNFRSF4	NM_003327.3	11.52	11.94	71.54	81.31	66.14	60.68	59.88	74.34
				TNFRSF9	NM_001561.5	67.45	68.82	2798.94	2950.01	1468.33	1690.06	3940.28	4212.98
				TNFSF10	NM_003810.2	92.12	65.31	1636.24	2427.76	1624.13	1538.35	2239.01	3025.09
				TNFSF13B	NM_001145645.2	324.63	258.43	1665.46	1861.74	3421.71	3449.9	2039.41	2557.83
				TNFSF18	NM_005092.2	15.9	13.34	16.12	13.55	176.38	191.16	28.18	22.76
				TNFSF4	NM_003326.2	8.77	14.75	29.22	31.27	35.28	25.79	43.44	27.31
				TNFSF9	NM_003811.3	4.39	13.34	21.16	27.1	88.19	110.75	31.7	37.93
				TOLLIP	NM_019009.2	452.94	525.3	203.52	231.41	449.76	552.23	263	274.59
				TPP1	NM_000391.3	3883.46	3587.88	3037.72	3000.04	3196.83	3245.09	2803.75	2553.27
				TPSAB1/B2	NM_003294.3	213.31	233.85	76.57	105.28	138.16	163.85	112.71	95.58
				TRAF2	NM_021138.3	47.71	52.67	91.69	91.73	102.89	78.89	79.84	98.61
				TRAF3	NM_145725.2	286.79	312.51	501.75	449.28	510.02	477.89	506.04	471.82
				TRAF6	NM_145803.2	275.82	228.94	213.6	179.29	242.52	179.02	190.2	195.71
				TRAM1	NM_014294.5	670.09	684.01	553.14	617.1	730.49	837.44	840.65	796.48
				TRAT1	NM_001317747.1	15.9	12.64	25.19	26.06	29.4	54.62	25.83	36.41
				TRIM21	NM_003141.3	331.21	394.67	709.31	827.67	1512.43	1867.56	1248.07	1529.23
				TRIM22	NM_006074.4	100.35	114.47	958.17	1326.98	746.66	989.15	3046.79	3774.54
				TRIM25	NM_005082.4	59.77	52.67	175.31	231.41	271.91	307.97	319.35	356.52
				TRIM33	NM_015906.3	304.34	355.35	272.03	274.15	232.23	221.5	268.87	294.32
				TRIM5	NM_033092.2	61.42	55.48	219.64	263.73	260.16	232.12	410.93	480.92
				TRIM56	NM_030961.3	31.8	61.1	73.55	87.56	91.13	207.84	158.5	221.5
				TRIM6	NM_058166.4	31.8	32.3	28.21	26.06	20.58	22.76	15.26	39.44
				TXK	NM_003328.1	20.29	24.58	11.08	16.68	49.97	83.44	16.44	28.82
				TXN	NM_003329.2	7530.58	6481.22	59126.3	55745.8	85069.4	72933.4	69552.4	67733.9
				TXNIP	NM_006472.4	3411.87	2932.67	1085.12	834.97	293.96	260.94	526	403.55
				TYK2	NM_003331.4	195.76	261.24	130.98	156.36	63.2	122.89	240.69	318.59
				TYROBP	NM_003332.3	8342.15	10395.7	4474.47	5241.22	5354.5	7248.73	5925.68	6373.33
				UBA52	NM_003333.3	2011.37	1549.2	1974.77	1753.33	2457.51	2073.88	1202.28	1275.88
				UBE2L6	NM_004223.4	97.61	100.42	550.11	647.33	348.34	342.87	864.14	819.23
				UBE2N	NM_003348.4	380.56	325.85	588.4	512.86	781.94	529.47	425.02	371.69
				ULK1	NM_003565.1	60.87	39.33	33.25	35.44	36.75	36.41	27	39.44
				ULK2	NM_014683.2	47.16	43.54	75.57	72.97	82.31	87.99	110.37	110.75
				VAMP3	NM_004781.4	552.19	587.8	431.23	446.15	529.13	543.12	400.37	379.27
				VCAM1	NM_001078.3	7.68	5.62	12.09	15.64	13.23	15.17	15.26	16.69
				VEGFA	NM_001025366.1	130.51	193.83	1409.54	1595.92	236.64	283.7	1505.19	1649.08
				VRK3	NM_016440.3	247.86	321.64	220.65	239.75	267.5	307.97	321.7	355
				VSIR	NM_022153.1	23.58	33.01	18.14	38.57	23.52	34.89	45.79	47.03
				VWF	NM_000552.3	38.38	36.52	35.26	38.57	60.26	66.75	37.57	30.34
				WAS	NM_000377.2	333.4	386.95	101.76	101.11	95.54	109.23	110.37	72.82
				WIPI1	NM_017983.5	158.48	127.11	27.2	33.36	55.85	53.1	46.96	39.44
				XAF1	NM_199139.2	106.93	125.71	1652.36	2056.67	1740.25	2143.67	3218.2	3868.6
				XBP1	NM_001079539.1	482.55	414.34	1421.63	1396.82	3605.43	3380.11	1846.86	1867.55
				XCL1/2	NM_002995.2	7.13	7.02	13.1	14.59	13.23	12.14	8.22	13.65
				XCR1	NM_005283.2	47.71	59.69	19.14	22.93	32.34	28.83	28.18	15.17
				YWHAQ	NM_006826.3	2189.59	2315.37	1512.31	1501.06	3373.2	3334.6	1168.23	1143.89
				ZAP70	NM_001079.3	14.26	14.75	10.08	15.64	13.23	22.76	24.66	24.27
				ZBP1	NM_001160419.2	5.48	7.02	33.25	48.99	26.46	44	85.71	112.27

## Sheet: Fig. 2b
		control			anti-MIF			nutlin
		MFI		▲	MFI		▲	MFI		▲
		isotype control	staining		isotype control	staining		isotype control	staining
Exp 1	IDO1	295	273	0	406	2488	2082	426	6511	6085		One-way ANOVA
Exp 2	IDO1	324	486	162	448	1719	1271	595	4376	3781		Comparison		p value
Exp 3	IDO1	296	339	43	381	1896	1515	343	5119	4776		control	anti-MIF	<0,0001
Exp 4	IDO1	256	291	35	372	2930	2558					control	nutlin-3a	<0,0001
Exp 5	IDO1	283	342	59	331	3443	3112
Exp 6	IDO1	299	258	0	373	1836	1463
Exp 7	IDO1	322	384	62	515	3031	2516
Exp 8	IDO1	410	348	0	528	2303	1775
Exp 9	IDO1	276	429	153	257	2327	2070
			mean	57.1		mean	2040.2		mean	4880.7
Exp 1	CD25 (IL2RA)	366	388	22	438	5569	5131	468	6908	6440		One-way ANOVA
Exp 2	CD25 (IL2RA)	400	413	13	461	7170	6709	460	8044	7584		Comparison		p value
Exp 3	CD25 (IL2RA)	490	417	0	542	7040	6498	546	7941	7395		control	anti-MIF	<0,0001
												control	nutlin-3a	<0,0001
			mean	11.7		mean	6112.7		mean	7139.7
Exp 1	CD274 (PD-L1)	351	446	95	363	8987	8624	522	13387	12865		One-way ANOVA
Exp 2	CD274 (PD-L1)	361	806	445	377	8572	8195	525	14901	14376		Comparison		p value
Exp 3	CD274 (PD-L1)	381	529	148	366	11140	10774	659	20316	19657		control	anti-MIF	0.0014
Exp 4	CD274 (PD-L1)	480	685	205	481	13473	12992	452	21799	21347		control	nutlin-3a	<0,0001
			mean	223.3		mean	10146.3		mean	17061.3
Exp 1	CD38	304	466	162	347	2795	2448	352	7444	7092		One-way ANOVA
Exp 2	CD38	316	521	205	327	4109	3782	346	9501	9155		Comparison		p value
Exp 3	CD38	307	425	118	307	4563	4256	343	8588	8245		control	anti-MIF	0.0192
Exp 4	CD38	350	442	92	359	3003	2644	332	4701	4369		control	nutlin-3a	<0,0001
			mean	144.3		mean	3282.5		mean	7215.3

## Sheet: Fig. 2d
	without macrophages	control macrophages	nutlin-3a treated macrophages
	CD14-PBMCs	CD14-PBMCs	CD14-PBMCs
	IL-2 100 U/ml + IL-18 200 ng/ml	IL-2 + IL-18	IL-2 + IL-18
	IFN-γ (pg/ml)	IFN-γ (pg/ml)	IFN-γ (pg/ml)
Exp 1	3904	3827	585	One-way ANOVA
	4238	3300	748	Comparison		p value
Exp 2	4008	3815	646	without macrophages vs. nutlin-3a treated macrophages		<0,0001
	4050	3334	660	control macrophages vs. nutlin-3a treated macrophages		0.0002
Exp 3	7831	6244	1023
	7824	5941	954
Exp 4	3969	3157	1493
	3917	3038	1423

## Sheet: Fig. 3a
gene	anti-MIF	anti-MIF+PFT-µ	nutlin-3a
IL6	5.96555	8.26261	5.94579
CXCL8	5.59962	8.06921	6.01659
CSF2	3.29278	8.03908	3.95791
IFIT2	3.83996	7.91678	5.08406
CCL3/L1/L3	5.17153	7.56537	6.16672
TNF	3.24336	7.55213	3.64386
CCL18	4.18903	7.19564	5.21878
OASL	4.59096	6.91361	5.6017
CCL14	2.09085	4.9364	3.10098
IL12A	2.24489	4.81404	2.89724
PLIN4	1.88362	4.18428	2.02503
TNFSF18	0.0143553	3.6565	0.799087
LCP2	0.695994	3.41684	0.782409
IL36B	0.333424	3.30597	0.432959
NCF2	-1.22033	3.17313	-0.344828
IL10RA	0.659925	3.15218	1.09761
HMOX1	-3.45812	2.58976	-2.73769
HSP90AA1	-0.0565835	2.44095	-0.443607
TLR8	1.26903	-1.83592	1.23266
STING1	1.22651	-1.79909	1.03562
FPR2	4.11437	-1.09761	-0.831877
CSF2RB	2.87381	-0.575312	3.01614
DEFB103A/B	-1.97085	0.575312	-1.58976
LILRA5	2.53605	-0.333424	2.4957
C5AR1	-2.926	0	-3.25852
NLRP3	3.87873	0.250962	3.79181
F5	3.60763	0.722466	3.37851
LIMK2	4.5552	0.748461	4.83643
THBS1	3.87381	1.20163	4.13832
JAK3	5.04832	1.21412	5.5404
CASP5	4.78503	1.774	4.69432
LRG1	5.09297	1.85997	5.14568
IL10	5.38647	1.97453	5.62059
S100A12	4.98687	2.3978	4.12102
CXCL13	5.21218	2.60407	5.16108
IL19	5.32589	2.60881	5.67158
CD38	5.75435	2.73118	6.46172
CCL19	6.90617	2.79701	7.37025
IL2RA	8.42114	3.85997	8.65789
CCL20	9.83559	7.14466	9.38688

## Sheet: Fig. 3b
gene	anti-MIF	anti-MIF+PFT-µ	nutlin-3a
IRF7	3.34341	3.56316	4.75275
NFKB2	3.10769	2.71589	3.9644
BCL3	3.43429	1.29866	4.46467
NFKB1	3.04089	3.07382	2.45943
IRF1	2.13093	3.46336	2.84599
CGAS	1.68706	3.05832	2.70708
RELB	2.35332	2.12763	2.9222
RELA	1.35614	0.956057	2.20477
TANK	1	0.575312	1.62293
TBK1	1.1375	0.536053	1.38957
IKBKE	0.956057	0.443607	1.14405
STING1	1.22651	-1.79909	1.03562
IRF3	-0.584963	-0.9855	-0.731183

## Sheet: Fig. 3c
	control			nutlin-3a			nutlin-3a + PFT-µ
STING	Isotype control	Staining	▲	Isotype control	Staining	▲	Isotype control	Staining	▲
	MFI	MFI	MFI	MFI	MFI	MFI	MFI	MFI	MFI		One-way ANOVA
Exp 1	1421	4978	3557	1859	6182	4323	1968	5519	3551		Comparison		p value
Exp 2	1634	4511	2877	2036	5748	3712	2012	5132	3120		control	nutlin-3a	0.0251
Exp 3	1440	4920	3480	1735	5744	4009	1805	5266	3461		nutlin-3a	nutlin-3a + PFT-µ	0.3359
Exp 4	1538	4194	2656	1940	5705	3765
Exp 5	1584	4049	2465	2080	5368	3288
		mean	3007		mean	3819.4		mean	3377.33

[truncated: 29 more sheets: Fig. 3d, Fig. 4a, Fig. 4b, Fig. 4c, Fig. 4d, Fig. 4e, Fig. 4f, Fig. 4g, Fig. 5a, Fig. 5b, Fig. 5c, Fig. 5d, Fig. 5e, Fig. 5f, Fig. 5g, Fig. 5 h, Fig. 5i, Fig. 6b, Fig. 6c, Fig. 6d …]
