# Supplementary material for: Disruption of macrophage migration inhibitory factor signaling induces major tumor-associated macrophage phenotypes in human M2 macrophages
Source: Mol Biomed. 2026 Jul 17;7:113. doi: 10.1186/s43556-026-00515-3 (PMC13379542; doi:10.1186/s43556-026-00515-3)
Supplement: Supplementary file 3 — Supplementary Material 3. [file 43556_2026_515_MOESM3_ESM.xlsx]

## Sheet: Supplementary Fig. S2a
CCL20	Control	anti-MIF 5 µg/ml	anti-MIF + PFT-α 25 µM	anti-MIF + PFT-µ 10 µM	nutlin-3a 20 µM
ELISA	pg/ml	pg/ml	pg/ml	pg/ml	pg/ml		One-way ANOVA
Exp 1	0	563.4		10.6	466.806		Comparison		p value
	0	537.3		0	508.278		control	anti-MIF	<0,0001
Exp 2	0	671.9		161.2	388.3		anti-MIF	anti-MIF + PFT-α	0.0105
	0	677.5		107	499.8		anti-MIF	anti-MIF + PFT-µ	<0,0001
Exp 3	0	500.9		183.2	346.8		control	nutlin-3a	<0,0001
	0	477.1		140.1	306.6
Exp 4	0	671.9	408.2	161.2
	0	677.5	451.9	107
Exp 5	0	563.4	192.2	10.6
	0	537.3	165.2	0

## Sheet: Supplementary Fig. S2b
CCL20	Control	mavorixafor 10 µM	milatuzumab 100 µg·ml-1	mavorixafor + milatuzumab
ELISA	pg/ml	pg/ml	pg/ml	pg/ml		One-way ANOVA
Exp 1	0	0	259.9			comparison		p value
	0	0	253.8			control	mavorixafor	>0,9999
Exp 2	0	0	416.9	992.6		control	milatuzumab	<0,0001
	0	0	336.7	806.5		control	mavo + mila	<0,0001
Exp 3	0	0	206.8	530.2
	0	0	184.5	595.6
Exp 4	0			550.4
	0			687.9
Exp 5	0	0	207.9	622.7
	0	0	264.1	745.3
Exp 6	0			1134.3
	0			1052.9
Exp 7	0	0	549.8	940.1
	0	0	545.1	1071.4

## Sheet: Supplementary Fig. S2c
CCL20	Control	4-IPP 20 µM	anti-MIF 5 µg/ml	anti-MIF + 4-IPP	nutlin-3a 20 µM	nutlin-3a + 4-IPP
ELISA	pg/ml	pg/ml	pg/ml	pg/ml	pg/ml	pg/ml		One-way ANOVA
Exp 1	0	0	529.5	923	403	576		Comparison		p value
	0	0	477	1140.3	302	517		control	anti-MIF	<0,0001
Exp 2	0	0	725.064	1328.88	610	1214		anti-MIF	anti-MIF + 4-IPP	<0,0001
	0	0	796.674	1211.8	523	1113		control	nutlin-3a	<0,0001
Exp 3	0		964.3	1288.7	543	889		nutlin-3a	nutlin-3a + 4-IPP	0.005
	0		892.7	1266.8	504	310
Exp 4	0		555.9	1221.9	556	1222
	0		468	1046.8	468	1047
Exp 5	0		413	702.5
	0		389.5	758.7
Exp 6	0		485.3	841.7
	0		442.7	812.6

## Sheet: Supplementary Fig. S2d
CCL20	Control	DFO 250 µM	anti-MIF 5 µg/ml	anti-MIF + DFO	nutlin-3a 20 µM	nutlin-3a + DFO
ELISA	pg/ml	pg/ml	pg/ml	pg/ml	pg/ml	pg/ml		One-way ANOVA
Exp 1	0	0	380.3	972.8	373.5	1753.8		Comparison		p value
	0	0	387.1	905.6	356	1513.7		anti-MIF	anti-MIF + DFO	0.1182
Exp 2	0	0	341.38	556.364	553.44	2230.68		nutlin-3a	nutlin-3a + DFO	<0,0001
	0	0	321.752	515.556	539.812	2206.89

## Sheet: Supplementary Fig. S2e
CCL20	Control	anti-MIF 5 µg/ml	anti-MIF + TC14012 10 µM	nutlin-3a 20 µM	nutlin-3a + TC14012
ELISA	pg/ml	pg/ml	pg/ml	pg/ml	pg/ml		One-way ANOVA
Exp 1	0	562.4	5513.56	986.1	5481.1		Comparison		p value
	0	570.9	5746.58	943	5647.7		anti-MIF	anti-MIF + TC14012	<0,0001
Exp 2	0	555	4711.5	108.7	3590.7		nutlin-3a	nutlin-3a + TC14012	<0,0001
	0	506.3	6955.6	102.2	3546.1
Exp 3	0	441.2	5960.7
	0	426.1	5164.3
Exp 4	0	431.4	6058.1
	0	392.2	6366.2

## Sheet: Supplementary Fig. S2f
MIF	Control	TC14012 10 µM
ELISA	pg/ml	pg/ml
Exp 1	440.3	258.7		Unpaired t test
	504.3	258.1		Comparison		p value
Exp 2	274.2	175.8		Control	TC14012	<0,0001
	273	174.1
Exp 3	386.4	0
	474.9	0
Exp 4	294.5	185.5
	270.2	207.8
Exp 5	299.5	140.5
	261.1	140.5
Exp 6	298.3	0
	235.3	0
Exp 7	467.2	241.3
	443.2	272.7
Exp 8	310	187.7
	333.4	190

## Sheet: Supplementary Fig. S2g
CXCL10	Control	nutlin-3a 20 µM	nutlin-3a +pifithrin-µ 10 µM
	pg/ml	pg/ml	pg/ml
Exp 1	77	3360	1298		One-way ANOVA
	59	3175	1093		Comparison	p value
Exp 2	96	3592	2054		Control vs. nutlin-3a 20 µM	<0,0001
	57	3374	1087		nutlin-3a vs. nutlin-3a +pifithrin-µ	<0,0001
Exp 3	20	4200	1134
	34	3936	850
TNFR II	Control	nutlin-3a 20 µM	nutlin-3a +pifithrin-µ 10 µM
	pg/ml	pg/ml	pg/ml
Exp 1	136	3729	2204		One-way ANOVA
	214	3615	1946		Comparison	p value
Exp 2	310	5071	1589		Control vs. nutlin-3a 20 µM	<0,0001
	301	5312	1880		nutlin-3a vs. nutlin-3a +pifithrin-µ	<0,0001
Exp 3	93	3038	1013
	123	3014	1015

## Sheet: Supplementary Fig. S3b
CCL20	Control	anti-MIF 5 µg/ml	nutlin-3a 20 µM
	pg/ml	pg/ml	pg/ml
donor 1	0	743	714
donor 2	0	761	766
donor 3	0	1191	1157
pool donor 1-3	0	857.9	877.5
calculated mean	0	898.6	878.8

## Sheet: Supplementary Fig. S3c
gene	anti-MIF	anti-MIF + PFT-µ	nutlin-3a
	log2 (FC over control)	log2 (FC over control)	log2 (FC over control)
IDO1	9.92432	9.30542	10.5189
IL1B	9.92101	7.74712	9.4652
CCL20	9.83559	7.14466	9.38688
SOCS3	7.94328	6.91217	9.35012
CD274	7.85331	7.41481	8.36383
CXCL11	7.71658	7.10465	8.50942
PTGS2	8.43095	6.23074	8.37959
LAMP3	8.01942	5.83517	8.44535
ADORA2A	7.46148	6.49249	7.84059
IL7R	7.82209	6.29315	7.19741
RSAD2	6.59201	7.38275	7.0935
IL27	6.06048	7.39891	7.71431
ISG15	6.07746	7.33575	7.45426
IL6	5.96555	8.26261	5.94579
CXCL8	5.59962	8.06921	6.01659
CCL4/L1/L2	5.80658	7.32984	6.1635
CCL3/L1/L3	5.17153	7.56537	6.16672
IL2RA	8.42114	3.85997	8.65789
CCL19	6.90617	2.79701	7.37025
IFIT3	4.95513	7.14068	5.64904
OASL	4.59096	6.91361	5.6017
IFIT2	3.83996	7.91678	5.08406
CCL18	4.18903	7.19564	5.21878
CCL15	4.72356	6.7922	4.04264
IFIT1	4.39849	6.18785	4.81352
DDX58	4.5008	6.01324	4.66448
CSF2	3.29278	8.03908	3.95791
TNF	3.24336	7.55213	3.64386
CCL5	6.42274	5.05572	7.22728
IL1RN	6.3427	4.57228	6.27761
IL1A	6.35614	4.01346	5.52325
STAT4	5.95233	3.93074	6.23419
MT2A	5.47021	3.87578	6.23381
IFI27	5.47054	3.76235	6.32247
CXCL10	5.93216	5.60288	6.1809
GBP4	5.79546	5.29976	6.31596
AIM2	5.64299	5.86716	6.02879
SOCS1	4.94953	5.77347	6.11353
GBP1	5.53076	5.19653	5.94439
CXCL1	5.90761	4.88215	5.69265
TNFRSF9	5.39849	4.53107	5.90207
IL15RA	4.91121	4.61058	5.76049
CD38	5.75435	2.73118	6.46172
IL19	5.32589	2.60881	5.67158
IL10	5.38647	1.97453	5.62059
MX1	4.72137	5.20046	5.22458
CD40	4.8846	4.59395	5.24982
TNFSF10	4.68313	4.34908	5.06824
IFI44	4.37016	4.60288	4.89821
OAS2	4.50906	4.45286	4.57833
HERC5	4.13258	4.77768	4.34056
IFIH1	3.69933	4.89966	4.39025
CXCL3	4.35473	4.61058	3.69377
IL33	3.19849	4.97407	3.97361
OAS3	4.38198	4.10182	5.27501
GBP5	4.27575	4.1102	4.9542
XAF1	3.99095	4.05832	4.92742
SOD2	4.20633	3.70598	4.94017
DHX58	3.93074	3.52105	4.83744
EBI3	5.15664	3.0268	5.26491
NAMPT	5.25361	3.10266	4.83238
CCL8	4.65363	3.08576	4.5656
IRF7	3.34341	3.56316	4.75275
TRIM22	3.39506	3.0036	4.98368
PFKFB3	3.81865	3.73769	4.33056
IFI35	3.53481	3.35332	4.0072
IL36G	3.46989	3.15218	4.26303
HSD11B1	5.02989	2.45418	4.43829
S100A12	4.98687	2.3978	4.12102
CCL23	4.36247	2.48027	3.98094
CXCL5	4.30451	2.42761	3.67243
LRG1	5.09297	1.85997	5.14568
CASP5	4.78503	1.774	4.69432
LIMK2	4.5552	0.748461	4.83643
MEFV	3.6311	1.45418	4.62994
BCL3	3.43429	1.29866	4.46467
THBS1	3.87381	1.20163	4.13832
RASGRP1	3.75596	1.52607	3.65764
BATF	3.23879	1.52607	3.70708
CXCL9	3.08916	0.790772	4.69877
NLRP3	3.87873	0.250962	3.79181
F5	3.60763	0.722466	3.37851
CD80	3.73335	2.34767	4.55029
IFITM1	3.53232	1.98185	4.66107
CSF3	3.03386	1.87578	4.91409
IFI6	3.41278	2.94486	3.92125
NFKB2	3.10769	2.71589	3.9644
ZBP1	2.70044	2.45943	3.98277
ACSL1	3.64386	2.42761	3.04789
IFITM3	3.24945	2.28688	3.69488
FBXO6	3.3799	2.17313	3.45549
OAS1	2.95047	2.55336	3.59216
PANX1	2.95791	2.37851	3.20945
CXCL2	2.96532	4.37643	3.38405
CD3E	2.64386	4.69432	2.85599
IFNW1	2.55336	4.38681	2.926
CCL14	2.09085	4.9364	3.10098
IL12A	2.24489	4.81404	2.89724
TXN	3.03914	3.49442	3.29572
MGAM	2.82782	3.9279	2.75489
APOL6	2.75489	3.72465	3.04439
TNFSF13B	2.60407	3.56803	2.98003
EIF2AK2	3.01436	3.26604	2.81558
NFKB1	3.04089	3.07382	2.45943
IL15	2.97636	3.04963	2.3505
CCL24	2.84398	3.67016	2.20477
PLAUR	2.1635	4.03034	2.57773
CX3CR1	1.74416	3.99367	2.63459
PLIN4	1.88362	4.18428	2.02503
CXCR1	1.88362	3.67243	2.30159
PELI1	1.58976	3.86987	2.29866
NFATC4	1.48027	3.48285	2.53356
NLRC5	2.30451	3.22959	3.24945
IRF1	2.13093	3.46336	2.84599
GADD45B	2.27798	3.10434	2.76553
PARP9	2.43829	2.9222	2.77821
RIPK2	2.31904	3.22188	2.31904
CGAS	1.68706	3.05832	2.70708
TAP2	2.20163	2.45418	2.58256
CD69	1.852	2.55582	2.75275
TRIM25	1.84398	2.36737	2.58736
STAT1	2.21101	2.67129	2.21723
IL25	1.88362	3.29278	1.73118
XBP1	1.65535	2.96532	2.05311
CEACAM3	1.57046	3.08236	1.65992
KDM6B	1.46467	2.96532	1.65992
IL1R1	2.47508	2.64386	1.37851
CCR2	1.9486	2.52356	1.36177
IL3RA	1.63227	2.46467	1.50589
CD70	1.75275	2.42761	2.15381
IRF4	1.87971	2.38681	1.9855
RGMA	1.8679	2.33056	2.0072
CFLAR	1.85599	2.48027	1.83592
DTX3L	1.9222	2.13422	1.73552
KIR2DL1	1.56071	2.54597	2.11437
CD6	1.43296	2.26604	2.08746
IL37	1.29278	2.37851	1.75702
IL18RAP	1.02857	2.35332	1.88362
TRIM21	1.08406	2.21723	1.93357
LIF	0.815575	2.18269	2.02503
IL17C	1.25701	1.79909	1.8679
IFNA5	1.31034	1.83592	1.75702
GZMB	1.20789	1.87184	1.70487
CTSG	1.4957	1.76553	1.47508
MYD88	1.28688	1.41684	1.76977
BLK	1.26903	1.47508	1.64155
IL21	1.38405	1.31615	1.65076
CALM1	1.15704	1.51602	1.45943
ICOS	1.17632	1.47508	1.46467
IL17RB	1.14405	1.3505	1.74846
MS4A1	1.0072	1.3505	1.82782
SP100	1.13093	1.27501	1.31034
NFAT5	1.1375	1.1375	1.36737
CTLA4	1.01436	1.18269	1.41143
CCR6	0.823749	1.7866	1.65535
CCR3	0.536053	1.61353	1.76553
IL17RE	0.443607	1.80323	1.57531
TIGIT	0.641546	1.58496	1.23266
AGT	1.39506	2.61589	1.23879
IFNB1	1.04963	2.9782	0.9855
HLA-DOB	0.411426	2.42761	1.38957
IL6ST	0.815575	2.73985	0.887525
CCRL2	0.678072	2.45681	0.831877
CX3CL1	1.43296	2.21723	1.29278
IL9	1.22651	2.1177	1.27501
CD27	1.26903	2.28392	0.871844
IL2	1.0072	2.07724	1.16993
CCL13	1.31034	1.96347	0.555816
CD8B	0.815575	2.02503	0.722466
GBP2	3.04789	1.89142	3.14241
IL1RAP	3.04264	1.31615	3.04439
NOD2	2.75061	1.40054	3.20789
BNIP3	3.24184	1.63691	2.63923
RELB	2.35332	2.12763	2.9222
TRIM5	2.04264	2.07382	2.92979
APOBEC3G	2.21101	1.774	2.85
STAT2	2.12102	1.72247	2.88362
UBE2L6	2.59216	1.80323	3.08746
IL36RN	2.53854	1.63227	2.89142
LAG3	2.48285	1.32193	3.11103
PDCD1LG2	2.3505	1.38957	2.88947
JUNB	1.98185	1.30451	2.87578
ELANE	2.79286	2.32481	2.55827
TNFRSF4	2.70044	2.43296	2.50843
PLG	2.65992	2.15056	2.26003
TIFA	2.85599	2.37016	1.88362
PRKCQ	1.88362	2.12433	2.5008
ADAR	2.04963	1.99277	2.15704
IFNL1	1.926	2.04614	2.10769
MAPKAPK2	2.03562	1.73985	2.31615
PSMB9	2.47508	1.43829	2.27798
CD19	2.39232	1.66448	2.03914
FAS	1.34483	1.26903	3.44493
JAK2	1.67807	1.7137	2.12433
ALPL	1.65992	1.74846	1.8953
CXCR6	1.97085	1.50589	1.99277
TLR2	2.09424	1.47508	1.87184
ANPEP	1.83188	1.66448	1.66903
LITAF	2.01078	1.12433	1.89142
BST2	1.54102	1.26903	1.76553
FCGR2A	1.49057	1.04264	1.94486
GNLY	1.40054	1.37295	2.36177
RBCK1	1.1635	1.42223	2.38957
IRF9	1.39506	1.57531	2.07039
HLX	1.30451	1.36177	2.0321
CCL26	1.19535	1.53107	1.9222
RELA	1.35614	0.956057	2.20477
RUNX3	1.25701	0.963474	2.24793
IFNK	1.23879	1.18903	2.12433
MCL1	1.28096	1.09085	2.04614
CUL1	2.33056	0.613532	1.88753
LILRA3	1.97453	0.263034	2.13422
IL36A	1.70929	0.526069	2.31325
GK	1.62293	0.432959	2.02503
IL32	1.94486	0.62293	1.90304
IL23A	1.64155	0.782409	1.94111
STAT3	1.63691	0.748461	1.89142
CASP4	1.55582	0.722466	1.57046
LYN	1.59455	0.748461	1.40599
CXCL6	2.18903	1.43296	1.42761
IL1RAPL1	2.01792	1.66903	1.23879
IL18R1	2.09085	0.85599	1.20789
VEGFA	3.23726	0.704872	3.30889
SERPINA1	2.92029	0.739848	3.12598
ACSL4	3.15381	0.83996	2.29572
CSF2RB	2.87381	-0.575312	3.01614
IL4R	2.28983	0.378512	2.72028
HCK	2.14078	0.201634	2.75061
LILRB2	2.16672	-0.0840643	2.66903
LILRA5	2.53605	-0.333424	2.4957
EGLN1	1.61824	-0.0565835	2.0321
MAP3K5	1.74416	-0.0976108	1.57046
SIGLEC5	1.49057	-0.748461	1.96347
TNFRSF10B	0.62293	-0.432959	2.40599
IL2RB	1.21412	0.226509	1.49057
MARCKS	1.02148	-0.0703893	1.9222
TANK	1	0.575312	1.62293
TBK1	1.1375	0.536053	1.38957
PRDM1	1.0072	0.333424	1.41684
HLA-A	0.782409	0.613532	1.30451
IKBKE	0.956057	0.443607	1.14405
CCR10	0.992768	0.526069	0.933573
IL2RG	1.4957	0.0840643	0.918386
JAK1	1.21412	0.201634	0.941106
PGK1	1.15056	0.0976108	0.978196
STAT5A	1.05658	-0.978196	1.19535
BCR	1.09085	-0.879706	1.0072
BCL6	1.0635	-1.16993	1.29278
CCL28	1.15056	-1.25096	0.948601
CD163	0.613532	-1.0072	0.604071
STING1	1.22651	-1.79909	1.03562
FPR2	4.11437	-1.09761	-0.831877
IL10RA	0.659925	3.15218	1.09761
LCP2	0.695994	3.41684	0.782409
TNFSF18	0.0143553	3.6565	0.799087
NCF2	-1.22033	3.17313	-0.344828
CEBPB	1.35614	1.32769	0.85599
MAP3K8	1.34483	1.10434	0.831877
CCL25	1.51602	1.23879	0.201634
ULK2	0.713696	0.910733	1.28688
NOX1	0.584963	1.02857	1.21412
PLAU	0.83996	0.823749	1.09085
NEO1	0.903038	0.748461	0.978196
ALOX12	0.765535	0.978196	0.847997
TMPRSS2	0.604071	1.07724	0.83996
TLR9	0.536053	1.04264	0.933573
SELENOS	0.422233	1.10434	0.910733
IL13	1.1177	1.04264	0.565597
XCL1/2	0.963474	0.83996	0.584963
CCL22	0.485427	1.15704	0.516015
CTSL	0.669027	1.02148	0.321928
TRAF3	0.669027	0.722466	0.704872
RNF31	0.555816	0.739848	0.739848
CASP3	0.773996	0.604071	0.659925
MLKL	0.443607	1.61824	1.09085
MS4A2	0.250962	1.72247	1.0072
GATA3	0.432959	1.69153	0.815575
RIPK1	0.443607	1.80735	0.678072
HSP90B1	0.0976108	1.70487	0.879706
ICAM3	-0.0143553	1.64155	0.807355
SMAD3	-0.163499	1.90304	0.604071
HSP90AB1	0.321928	2.39506	0.0565835
EIF2AK3	-0.0426443	1.79909	0.298658
GLA	0.0976108	1.848	0.0976108
ERN1	-0.0565835	1.53605	0.0426443
P2RX7	-0.321928	1.52105	0.367371
RNF114	0.31034	0.516015	1.58976
IL20	-0.0143553	1.10434	1.22033
RPS6KB1	0.226509	0.695994	0.933573
CCL27	-0.0565835	1	0.584963
ATF2	0.0703893	0.687061	0.516015
IL20RB	-0.137504	0.62293	0.604071
IL12RB1	-0.0565835	0.400538	0.695994
ZAP70	-0.214125	0.263034	0.757023
CASP1	0.887525	0.356144	0.722466
PSMB10	0.731183	0.356144	0.748461
RPS6KA3	0.941106	0.344828	0.536053
ABCF1	0.516015	0.400538	0.411426
KPNB1	0.536053	0.124328	0.505891
HPRT1	0.757023	0.226509	0.201634
IFITM2	0.9855	0.0285692	0.790772
AKT3	0.871844	-0.111031	0.575312
FURIN	0.594549	-0.176323	0.879706
TNFRSF25	0.176323	-0.0285692	1.02148
C2	0.111031	-0.226509	0.516015
CSF3R	0.0703893	-0.367371	0.641546
REL	0.765535	1.31034	-0.15056
ICOSLG	0.495695	0.815575	-0.0976108
PSEN1	0.432959	0.669027	-0.201634
PLEK	0.201634	1.08406	0.0703893
BDKRB1	0.321928	0.941106	0.0426443
IL11RA	-0.0976108	0.887525	0.124328
VWF	-0.0285692	0.757023	-0.15056
IL18	0.978196	0.111031	-0.422233
CD59	0.356144	-0.124328	0.250962
C1QBP	0.650765	-0.286881	0.0565835
CCNC	0.321928	-0.0285692	-0.176323
GZMA	0.111031	0.464668	-0.485427
ATG12	-0.214125	0.163499	-0.201634
ATF4	-0.250962	0.201634	-0.443607
SOD1	-0.432959	1.31034	-0.739848
ATP6V1B2	-0.925999	0.941106	-0.847997
YWHAQ	-0.575312	0.575312	-0.963474
CSF2RA	-0.9855	1.0635	-1.49057
PLCG2	-1.35614	0.443607	-1.3505
DEFB103A/B	-1.97085	0.575312	-1.58976
HMOX1	-3.45812	2.58976	-2.73769
ATF6	0.201634	-0.411426	-0.124328
NGLY1	0.0565835	-0.505891	-0.15056
NAE1	0.163499	-0.678072	-0.250962
MAPK8	0.0703893	-0.189034	-0.443607
MAP2K4	-0.0565835	-0.250962	-0.286881
DDOST	-0.201634	-0.163499	-0.356144
ITGB2	-0.15056	-0.214125	-0.475085
MAP3K7	-0.137504	-0.422233	-0.389567
BECN1	0.0426443	-0.555816	0.321928
IRAK3	0.0143553	-0.782409	0.250962
IL10RB	-0.238787	-0.903038	0.0703893
SMAD4	-0.344828	-0.124328	-0.124328
OS9	-0.389567	-0.214125	-0.0426443
NMT1	-0.432959	-0.15056	-0.422233
TPP1	-0.31034	-0.214125	-0.485427
CTSA	-0.367371	-0.263034	-0.641546
VAMP3	-0.378512	-0.0840643	-0.545968
CD4	-0.443607	-0.15056	-0.632268
AP1S2	-0.565597	-0.0976108	-0.565597
PRKCSH	-0.464668	-0.389567	-0.422233
GSK3B	-0.475085	-0.536053	-0.485427
AP1M1	-0.422233	-0.722466	-0.432959
CD81	-0.454176	-0.807355	-0.356144
DYSF	-0.389567	-0.863938	-0.505891
MRPS7	-0.367371	-0.925999	-0.575312
RIPK3	-0.731183	-0.925999	-0.344828
PIK3CA	-0.485427	-0.632268	-0.687061
RAB5C	-0.739848	-0.695994	-0.799087
TYROBP	-0.941106	-0.575312	-0.604071
ALOX5AP	-0.422233	0.0840643	-0.895303
LAMP1	-0.536053	0.0703893	-0.815575
PELI2	-0.748461	0.263034	-0.815575
CD68	-0.632268	-0.15056	-0.970854
MAPK1	-0.641546	-0.124328	-1.09085
TLN1	-0.879706	-0.0840643	-0.895303
ITGAM	-0.748461	-0.275007	-0.871844
CCR1	-1.01436	0.137504	-0.687061
TOLLIP	-1.16993	0.0285692	-0.863938
RBPJ	-0.298658	-0.823749	-1.1177
RAB31	-0.669027	-0.765535	-1.52607
PTK2B	-0.344828	-1.20789	-0.604071
LTBR	-0.367371	-1.12433	-0.918386
TLR4	-0.443607	-1.15056	-0.863938
MDFIC	-0.0976108	-1.36177	-0.871844
STAT5B	-0.565597	-1.08406	-0.545968
IRF3	-0.584963	-0.9855	-0.731183
SMAD5	-0.545968	-1.17632	-0.739848
IL13RA1	-0.669027	-1.21412	-0.807355
CBLB	-0.584963	-1.24489	-1.04963
TLR1	-0.475085	-1.49057	-1.10434
PLEKHA1	-0.773996	-1.41684	-0.704872
LANCL1	-0.956057	-1.58015	-1.02857
TNFRSF1A	0.0426443	-1.44361	0.389567
STAT6	0.111031	-1.94111	0.584963
HAMP	0.0976108	-1.97453	0.367371
APEX1	0.0285692	-1.91073	-0.411426
C3AR1	-0.189034	-1.9855	-0.748461
IKBKB	-0.831877	-1.70044	-0.321928
CD45RB	-0.575312	-2.11437	-0.475085
CXCR4	-0.632268	-2.03914	-0.565597
HMGB1	-0.948601	-0.83996	-0.782409
MSRA	-1.02148	-0.731183	-0.941106
GBA	-1.0635	-0.956057	-1
SP1	-1.04963	-1	-0.992768
NEU1	-1.0635	-0.85599	-1.13093
LDHB	-1.01436	-0.604071	-1.10434
LGALS3	-1.17632	-0.565597	-1.33914
PRCP	-1.14405	-0.863938	-1.39506
XCR1	-1.3505	-0.807355	-1.36737
TIMP2	-1.5656	-1.0635	-0.918386
CD14	-1.53107	-1.15704	-1.24489
CBFB	-1.07039	-0.176323	-1.18903
MAPK13	-1.33914	-0.0426443	-1.43829
CD84	-1.59455	-0.321928	-1.19535
TPSAB1/B2	-1.31615	-0.565597	-1.10434
GSTM4	-1.33342	-0.485427	-1.24489
CARD11	-1.51602	-0.62293	-1.1635
TBXAS1	-1.5008	-0.632268	-1.58976
ATP6V0D1	-1.68706	-0.565597	-1.53107
MRC1	-1.75275	-0.790772	-1.63227
MS4A4A	-1.43829	-0.604071	-1.93734
PIK3R5	-1.59455	-0.575312	-1.92979
TGFB2	-1.72683	-1.08406	-1.51602
SIGIRR	-1.87971	-0.956057	-1.56071
ENTPD1	-1.68706	-1.23266	-2.02857
JAML	-2.20477	-0.970854	-2.07039
WIPI1	-2.23573	-1.38405	-1.72247
PYCARD	-2.20163	-1.57046	-1.8953
PTPRC	-0.536053	-2.50843	-0.956057
CD45R0	-0.687061	-2.81558	-1.07724
PDHB	-0.910733	-2.3978	-1.33914
FCGR1A/B	-0.815575	-1.852	-1.26303
CDK4	-0.963474	-1.68257	-1.45418
MAPK14	-0.9855	-1.73552	-1.53605
ATG7	-1.22651	-1.97453	-1.5008
ALPK1	-1.23879	-1.90304	-0.85599
TAB1	-1.13093	-2.05658	-0.903038
NDUFS8	-1.54102	-1.5656	-1.25701
EVL	-1.72683	-1.8679	-1.03562
MAFB	-1.78241	-2.32769	-1.14405
KLRK1	-1.49057	-1.4489	-1.64155
MAP3K3	-1.58496	-1.42223	-1.70044
PARP1	-1.41684	-1.58976	-1.76129
ARRB2	-1.34483	-1.70044	-1.74416
RNASEL	-1.61824	-1.7137	-1.72683
FCGR3A/B	-1.64616	-1.71809	-1.98914
WAS	-1.82375	-1.81558	-2.0036
ATM	-1.87578	-1.9222	-1.51602
LRRK2	-2.18903	-2.02857	-1.78241
TLR6	-1.67807	-2.09761	-2.01436
NCF4	-1.95233	-2.21723	-1.81147
NFATC3	-1.87578	-2.31615	-1.89918
MAP3K1	-1.26303	-2.45681	-1.7866
PIK3CD	-1.23266	-2.54844	-2.01078
CSF1R	-1.17632	-2.69822	-1.926
TLR7	-1.71809	-2.75702	-2.08406
ACVR1	-2.05658	-0.275007	-2.56803
C5AR1	-2.926	0	-3.25852
CBL	-1.81558	-1.23266	-2.61589
MS4A7	-2.03914	-1.72247	-2.86394
PTPN6	-2.15704	-1.848	-2.90497
CD22	-2.32769	-1.70487	-2.27501
DDAH2	-2.83996	-1.5008	-2.47768
PAK1	-2.90881	-1.24489	-3.14241
HAVCR2	-2.62059	-1.38405	-3.69599
RNF135	-2.8339	-2.18269	-3.27798
SYK	-2.03914	-2.22033	-2.31325
IL16	-1.99277	-2.41414	-2.43829
NLRP1	-2.63459	-2.74631	-1.88753
PIK3CG	-1.91839	-3.58856	-2.34767
TXNIP	-1.73118	-3.51349	-2.78031
ALOX5	-2.26303	-2.9279	-2.76129
NLRC4	-2.47249	-2.87184	-2.71149
TGFBR2	-2.18269	-2.57046	-3.08066
APBB1IP	-2.47508	-2.76129	-3.32481
CD36	-2.90304	-2.55827	-2.97636
RASGRP4	-3.0197	-2.64386	-2.83592
PSTPIP1	-3.17473	-2.83188	-3.06523
MAF	-3.32048	-2.99458	-2.70929
TLR5	-3.35896	-2.94298	-3.56925
LTA4H	-3.49442	-2.89336	-3.73552

## Sheet: Supplementary Fig. S4a
gene	anti-MIF	nutlin-3a
	log2 (FC)	log2 (FC)
LTA4H	-3.49442	-3.73552
TLR5	-3.35896	-3.56925
HAVCR2	-2.62059	-3.69599
PSTPIP1	-3.17473	-3.06523
HMOX1	-3.45812	-2.73769
C5AR1	-2.926	-3.25852
RNF135	-2.8339	-3.27798
PAK1	-2.90881	-3.14241
MAF	-3.32048	-2.70929
CD36	-2.90304	-2.97636
RASGRP4	-3.0197	-2.83592
APBB1IP	-2.47508	-3.32481
DDAH2	-2.83996	-2.47768
TGFBR2	-2.18269	-3.08066
NLRC4	-2.47249	-2.71149
PTPN6	-2.15704	-2.90497
ALOX5	-2.26303	-2.76129
MS4A7	-2.03914	-2.86394
ACVR1	-2.05658	-2.56803
CD22	-2.32769	-2.27501
NLRP1	-2.63459	-1.88753
TXNIP	-1.73118	-2.78031
CBL	-1.81558	-2.61589
IL16	-1.99277	-2.43829
JAML	-2.20477	-2.07039
PIK3CG	-1.91839	-2.34767
PYCARD	-2.20163	-1.8953
LRRK2	-2.18903	-1.78241
WIPI1	-2.23573	-1.72247
TLR7	-1.71809	-2.08406
PIK3CD	-1.23266	-2.01078
CSF1R	-1.17632	-1.926
MAP3K1	-1.26303	-1.7866
PDHB	-0.910733	-1.33914
CD45R0	-0.687061	-1.07724
PTPRC	-0.536053	-0.956057

[truncated: 29 more sheets: Supplementary Fig. S4b, Supplementary Fig. S6a, Supplementary Fig. S6b, Supplementary Fig. S6c, Supplementary Fig. S6d, Supplementary Fig. S6e, Supplementary Fig. S7a, Supplementary Fig. S7b, Supplementary Fig. S7c, Supplementary Fig. S8a, Supplementary Fig. S8b, Supplementary Fig. S9c, Supplementary Fig. S9d, Supplementary Fig. S10a, Supplementary Fig. S10c, Supplementary Fig. S10d, Supplementary Fig. S10e, Supplementary Fig. S11a, Supplementary Fig. S11b, Supplementary Fig. S11c …]
